# Supplementary material for: The Mithralog EC-7072 Induces Chronic Lymphocytic Leukemia Cell Death by Targeting Tonic B-Cell Receptor Signaling
Source: Front Immunol. 2019 Oct 18;10:2455. doi: 10.3389/fimmu.2019.02455 (PMC6813538; doi:10.3389/fimmu.2019.02455)
Supplement: Supplementary file 2 [file Table_4.xlsx]

## Sheet: Hoja1
Supplementary Table 4. Top list of significantly dysregulated pathways obtained through KEGG analysis.
KEGG ID	Pathway	Fold enrichment	Lowest p-value	Highest p-value	Upregulated genes	Downregulated genes
hsa03010	Ribosome	11.5686	2.1271e-41	1.37434e-08	FAU, RPL13, RPS14, RPS23, RPS18, RPS29, RPS13, RPS11, RPS15, RPS6, RPS8, RPS17, RPS19, RPS24, RPS27, RPS27A, RPS7, RPS10, RPS12, RPS21, RPS25, RPS26, RPS28, RPS4X, RPS3A, MRPL10, RPL3, RPL9, RPLP0, RPL12, RPL13A, MRPL13, MRPL2, RPL10A, RPL8, RPL27A, RPL5, RPL17, RPL23A, RPL26, RPL35, RPL7, RPL15, RPL18, RPL19, RPL21, RPL24, RSL24D1, RPL30, RPL39, UBA52, RPL41, RPL36AL, RPL36A, RPL31, RPL32, RPL35…	RPS10-NUDT3, MRPL11, MRPL23, RPL14, MRPL12, MRPL21, MRPL27, MRPL28, MRPS18A, MRPL1
hsa04146	Peroxisome	113.876	7.8982e-36	1.18367e-31	PEX2, PEX1, PEX26, PEX13, PEX12, PEX19, PEX11B, PHYH, ACAA1, ACOX1, AMACR, BAAT, HMGCL, ABCD4, XDH, SOD2, GSTK1, MPV17, MPV17L2	PEX14, PEX6, PEX5, PEX11A, ACOX3, HSD17B4, CAT, MVK, ECH1, PAOX, PMVK, MLYCD, HACL1, PECR, ACOT8, ABCD2, ACSL5, IDH2, PRDX5, PXMP2, SLC25A17
hsa03050	Proteasome	70.0766	4.79191e-28	2.56927e-09	PSMD12, PSMD6, PSMD7, PSMD13, PSMD2, PSMC2, PSMC6, PSMC5, PSME2, PSME3, PSMA5, PSMA1, PSMA3, PSMB5, PSMB4	PSMD14, PSMD8, ADRM1, PSMC3, PSMA4, PSMB7, PSMB3, PSMB9, PSMB10
hsa04120	Ubiquitin mediated proteolysis	29.1296	2.21348e-26	5.80646e-09	FBXO4, FBXW7, SOCS1, VHL, HERC4, HERC3, UBA3, CDC16, ANAPC7, ANAPC5, ANAPC4, ANAPC2, CUL7, RNF7, DDB1, PIAS1, BIRC2, RCHY1, UBE2D1, UBE2D3, UBE2N, UBE2S, UBE2C, UBE2A, UBE2J2, UBE2G2, UBA1, UBE4A, UBE2Z, NEDD4L, UBE2Q1, UBE2B	SAE1, RBX1, BTRC, FBXW11, KEAP1, RHOBTB2, DET1, COP1, UBE2W, UBE2F, FZR1, ANAPC11, CUL2, CUL1, TRIM37, TRIM32, BRCA1, MGRN1, PIAS4, MAP3K1, PML, CBLB, UBOX5, UBE2D2, WWP1, SMURF1, UBE3C, ITCH, UBE2K, UBE2L6, UBE2L3, UBE2G1, PPIL2, HERC2, CDC34, UBE2R2, HERC1, WWP2, UBE4B, TRIP12, HUWE1, BIRC6, UBE2O, UBE2I, ANAPC13, UBE2E1, UBE2E2
hsa03022	Basal transcription factors	130.098	2.04997e-23	1.55157e-05	TBP, TBPL1, TAF2, TAF7, TAF9, TAF10, GTF2B, GTF2A1, GTF2E1, GTF2H1, GTF2H4, ERCC3, TAF13, TAF15, CCNH	TAF1, TAF3, TAF4, TAF4B, TAF6L, GTF2I, GTF2IRD1, GTF2F1, GTF2F2, ERCC2, GTF2E2, GTF2H2C_2, GTF2H5, MNAT1
hsa04012	ErbB signaling pathway	14.6068	1.75949e-21	2.08587e-09	ELK1, RPS6KB2, CDKN1A, CDKN1B, MAPK8, SHC4, EREG, JUN, AREG, KRAS, NRAS	GRB2, STAT5A, STAT5B, EIF4EBP1, MTOR, PAK1, PAK2, PAK4, NCK2, MAP2K7, MAP2K4, CBLB, CRK, PTK2, SOS2, PRKCA, PRKCB, CAMK2D, CAMK2G, PLCG1, PLCG2, ABL1, ABL2, PIK3CB, PIK3CD, PIK3R1, PIK3R2, AKT1, AKT2, AKT3, SRC, MYC, MAPK1, MAPK3, MAP2K1, MAP2K2, BRAF
hsa03040	Spliceosome	36.5408	2.75478e-19	1.46491e-09	DDX39B, SNRNP70, PRPF40A, DHX15, SNRPG, DDX5, SNRPA1, SNRPB2, SF3B4, DDX42, SF3B1, SF3B5, U2AF1L4, NCBP1, NCBP2, HNRNPC, HNRNPU, SRSF2, SRSF5, SRSF6, SRSF7, TRA2B, SRSF10, SRSF8, TRA2A, BCAS2, PLRG1, CWC15, HSPA1B, HSPA2, HSPA6, SYF2, CRNKL1, WBP11, PPIL1, PPIE, RBM22, LSM5, LSM4, PRPF4, PRPF3, SNU13, SNRNP40, SNRNP27, ACIN1, EIF4A3, RBM8A, MAGOH, THOC1, SLU7, ZMAT2, PRPF38B, PRPF38A, RP9	SNRPC, SNRPD1, SF3A2, SF3A1, SF3B3, U2AF2, PUF60, CHERP, HNRNPA1, HNRNPM, RBMX, HNRNPA3, RBMXL1, SRSF3, CTNNBL1, HSPA1A, HSPA1L, XAB2, ISY1-RAB43, CCDC12, LSM7, LSM8, LSM2, PRPF31, PRPF6, PRPF8, DDX23, SART1, MAGOHB, ALYREF, PRPF18
hsa03020	RNA polymerase	110.045	3.65975e-19	3.00924e-06	POLR2B, POLR2A, POLR2C, POLR2D, POLR2L, POLR2K, POLR1C, POLR1D, POLR3F, ZNRD1, TWISTNB, POLR1E	POLR2E, POLR2F, POLR2J, POLR3B, POLR3A, POLR3K, POLR1A
hsa04152	AMPK signaling pathway	49.4459	2.25644e-17	2.51065e-13	PRKAA1, PRKAB1, PRKAB2, SIRT1, ADIPOR1, ADIPOR2, RPS6KB2, CRTC2, STRADB, PPP2CA, PPP2CB, PPP2R3C, CCNA2, HMGCR, RHEB, TSC1, MAP3K7	PRKAG2, INSR, AKT1, AKT2, AKT3, PIK3CB, PIK3CD, PIK3R1, PIK3R2, PDPK1, IRS1, IGF1R, FOXO1, STK11, CAMKK2, ACACA, CPT1A, PFKFB3, PFKFB4, PFKL, PFKP, TSC2, MTOR, RPTOR, AKT1S1, GYS1, EEF2, EIF4EBP1, PPARG, ACACB, TBC1D1, STRADA, CAB39, CAB39L, PPP2R1A, PPP2R1B, PPP2R5A, PPP2R5C, PPP2R5E, PPP2R3B, PPP2R2D, ELAVL1, LIPE, LEPR, CD36, RAB8A, RAB2A, RAB11B, RAB10, MLYCD, CREB1, CREB3L2, ULK1
hsa04211	Longevity regulating pathway	61.3552	4.85102e-17	7.57807e-13	RPS6KB2, KRAS, NRAS, ADCY4, PRKAA1, PRKAB1, PRKAB2, SOD2, TSC1, RHEB, TP53, SESN1, ADIPOR1, ADIPOR2, SIRT1, RELA, RB1CC1	FOXO1, MTOR, RPTOR, AKT1S1, AKT1, AKT2, AKT3, PIK3CB, PIK3CD, PIK3R1, PIK3R2, IGF1R, IRS1, PRKACA, PRKACB, ADCY7, ADCY9, PRKAG2, INSR, CREB1, CREB3L2, TSC2, EIF4EBP1, EIF4E2, STK11, ULK1, CAMKK2, NFKB1, PPARG, CAT, ATG5, ATG13, EHMT2, EHMT1
hsa04630	Jak-STAT signaling pathway	42.9523	5.1004e-17	7.35914e-11	CISH, SOCS1, SOCS5, SOCS4, STAT2, PIAS1, CSF3R, IL2RG, IL6ST, MCL1, CCND2, CDKN1A, IL6, OSM, CNTF	MYC, AKT1, AKT2, AKT3, PIK3CB, PIK3CD, PIK3R1, PIK3R2, SOS2, GRB2, BCL2, CREBBP, IRF9, STAT1, STAT3, STAT5A, STAT5B, PIAS4, PTPN6, STAM, STAM2, JAK1, JAK2, JAK3, CSF2RA, CSF2RB, IFNAR2, IFNGR2, IL2RA, IL2RB, IL3RA, IL4R, IL6R, IL10RA, IL12RB1, IL13RA1, IL15RA, LEPR, IL27RA, IL21R, IFNLR1, PTPN2, PIM1, CCND3, PTPN11, BCL2L1, MTOR, IL7, IL10, IL24, PDGFA, PDGFB
hsa05169	Epstein-Barr virus infection	5.93401	4.04459e-16	1.92889e-07	HLA-DRA, HLA-DRB1, HLA-DRB4, HLA-DPA1, HLA-B, HLA-C, HLA-E, HLA-G, YWHAG, HSPA1B, HSPA2, HSPA6, AKAP8L, FCER2, GTF2B, GTF2E1, CDKN1B, CCNA2, TP53, TRADD, RELA, TAB2, TNFAIP3, MAP3K7, MAPK8, JUN, POLR2A, POLR2B, POLR2C, POLR2D, POLR2K, POLR2L, POLR1C, POLR3F, POLR1D, TBK1, RAN, CDKN1A, TBP, TBPL1, PSMC2, PSMC5, PSMC6, PSMD2, PSMD7, PSMD12, PSMD13, PSMD6	SPN, SPI1, NCOR2, HDAC4, HDAC5, YWHAB, YWHAE, YWHAZ, HSPA1A, HSPA1L, MYC, SND1, GTF2E2, HDAC1, PTMA, CREBBP, RB1, USP7, RIPK1, TRAF2, TRAF3, TRAF5, NFKBIB, NFKBIE, MAP3K14, IKBKB, NFKB1, TAB1, RELB, ENTPD1, ITGAL, CD58, BCL2, MAP2K7, MAP2K4, MAP2K3, JAK3, PIK3CB, PIK3CD, PIK3R1, PIK3R2, AKT1, AKT2, AKT3, LYN, SYK, PLCG1, PLCG2, POLR2E, POLR2F, POLR2J, POLR3A, POLR3K, POLR3B, DDX58, IL10, EIF2AK2,…
hsa04714	Thermogenesis	25.1411	4.08526e-16	2.72453e-10	ADCY4, ACTL6A, SMARCD2, SMARCD3, SMARCE1, TSC1, RHEB, RPS6KB2, RPS6, KRAS, NRAS, CPT2, PNPLA2, PRKAA1, PRKAB1, PRKAB2, COX5B, COX7A2, COX7B, COX7C, COX15, CYC1, NDUFA1, NDUFA2, NDUFA3, NDUFA4, NDUFA5, NDUFA6, NDUFB4, NDUFS3, NDUFV1, UQCRB, UQCRC2, UQCRFS1, COX7A2L, UQCR11, NDUFAF4, UQCR10, NDUFAF7, COX20, COX18, COA5	CREB1, CREB3L2, PRKACA, PRKACB, ADCY7, ADCY9, PPARG, SIRT6, KDM3B, ACTB, SMARCA2, SMARCA4, SMARCB1, SMARCC1, ARID1A, ARID1B, LIPE, CPT1A, ZNF516, RPS6KA1, RPS6KA2, TSC2, MTOR, MLST8, RPTOR, AKT1S1, GRB2, SOS2, ACSL5, MAP2K3, MAP3K5, PRKAG2, SLC25A29, COX6B1, COX10, NDUFA9, NDUFB2, NDUFB3, NDUFB7, NDUFB10, NDUFS5, NDUFS6, NDUFS8, SDHA, SDHC, COX5A, COX17, NDUFAF3, COA3, COX14, NDUFAF2, NDUFA11, ND…
hsa04919	Thyroid hormone signaling pathway	7.23639	1.8976e-15	1.49158e-06	ITGAV, CTNNB1, PLCB2, PLCD4, KRAS, NRAS, ATP2A2, TP53, ATP1B3, RXRB, MED17, MED12, MED13, MED4, RHEB, NOTCH4	AKT1, AKT2, AKT3, PDPK1, PIK3CB, PIK3CD, PIK3R1, PIK3R2, PRKCA, PRKCB, PLCG1, PLCG2, MAP2K1, MAP2K2, STAT1, THRA, MTOR, RCAN1, PRKACA, PRKACB, MAPK1, MAPK3, SLC2A1, ACTB, RXRA, NCOR1, SIN3A, HDAC1, NCOA3, NCOA1, NCOA2, CREBBP, MED27, MED24, MED16, MED13L, TSC2, FOXO1, CASP9, PFKP, SRC, NOTCH1, NOTCH3, MYC
hsa05012	Parkinson's disease	40.795	5.41687e-15	3.02075e-13	UBA1, CYCS, NDUFA1, NDUFA2, NDUFA3, NDUFA4, NDUFA5, NDUFA6, NDUFB4, NDUFS3, NDUFV1, CYC1, UQCRB, UQCRC2, UQCRFS1, UQCR11, UQCR10, COX5B, COX7A2, COX7B, COX7C, COX7A2L, HTRA2, VDAC2, VDAC3, UBE2G2, UBE2J2, CASP3, SLC18A2	LRRK2, UBB, UBE2L3, UBE2L6, PINK1, NDUFA9, NDUFB2, NDUFB3, NDUFB7, NDUFB10, NDUFS5, NDUFS6, NDUFS8, NDUFA11, NDUFS7, SDHA, SDHC, COX6B1, COX5A, UBE2G1, CASP9, ADORA2A, GNAI2, PRKACA, PRKACB
hsa00190	Oxidative phosphorylation	46.0029	1.03062e-14	7.1448e-12	NDUFB4, NDUFA6, NDUFA5, NDUFA4, NDUFA3, NDUFA2, NDUFA1, NDUFV1, NDUFS3, COX15, COX7C, COX7B, COX7A2, COX7A2L, CYC1, UQCRB, UQCRC2, UQCRFS1, UQCR11, UQCR10, COX5B, ATP6V1B2, ATP6V1C1, ATP6V0B, ATP6V1G1, ATP6V0A2	NDUFB10, NDUFB7, NDUFB3, NDUFB2, NDUFA11, NDUFA9, NDUFS8, NDUFS7, NDUFS6, NDUFS5, COX17, COX6B1, COX5A, ATP6V0C, ATP6V1E1, ATP6V0E1, ATP6V0D1, ATP6V1H, ATP6V0E2, ATP6V1C2, LHPP, SDHC, SDHA, COX10
hsa04510	Focal adhesion	6.40073	1.66271e-14	3.85135e-05	ITGAV, MYL12A, MYLPF, MYL12B, PTEN, ARHGAP5, COL1A1, COL4A3, COL9A2, TNXB, BIRC2, ELK1, CCND2, FLT4, PGF, SHC4, MAPK8, JUN, CTNNB1	ITGB5, ITGA5, CDC42, DIAPH1, PPP1R12B, PPP1CA, PPP1CC, PPP1R12C, ROCK1, AKT1, AKT2, AKT3, PDPK1, PARVB, VASP, PIK3CB, PIK3CD, PIK3R1, PIK3R2, TLN1, ZYX, PIP5K1C, ACTN4, ACTN1, PTK2, PXN, ARHGAP35, PRKCA, PRKCB, SRC, RHOA, COL1A2, COL4A2, COL9A3, FN1, LAMA2, LAMA5, SPP1, THBS1, BCL2, MAPK1, MAPK3, CCND3, MAP2K1, BRAF, SOS2, GRB2, FLT1, IGF1R, PDGFA, PDGFB, CRK, RAPGEF1, RAP1A, PAK1, PAK2, PAK4, RA…
hsa04010	MAPK signaling pathway	4.31564	1.91338e-14	4.16709e-05	DUSP1, PPM1B, STMN1, RELA, LAMTOR3, RASA1, RASA2, KRAS, NRAS, FGFR3, FGFR4, FLT4, NGFR, NTRK1, CACNA1F, CDC25B, DDIT3, ELK4, TP53, ELK1, PPM1A, MAP3K7, TAB2, GADD45A, GADD45B, DAXX, CASP3, TGFBR1, FAS, MAPK8IP2, MAPK8, HSPA1B, HSPA2, HSPA6, JUN, SRF, AREG, EREG, PGF, ANGPT4, TRADD, MYD88, IRAK4	DUSP6, DUSP7, DUSP16, PTPN7, MAP4K4, NFKB1, RELB, IKBKB, MAP3K14, MAPK1, MAPK3, MAP2K2, MAP2K1, BRAF, PRKCA, PRKCB, RAP1A, PRKACA, PRKACB, RAPGEF2, RRAS2, SOS2, GNA12, GRB2, CSF1R, FLT1, FLT3, IGF1R, INSR, CACNB2, MAPK7, MAP2K5, RPS6KA4, RPS6KA5, MAPKAPK3, PPP5C, MAP2K3, AKT1, AKT2, AKT3, TAOK3, TAOK1, MAP3K4, MAP3K5, MAP3K6, MAP4K2, STK3, STK4, TAB1, TRAF2, CD14, TGFBR2, IL1R1, TNFRSF1A, TGFB1, …
hsa04064	NF-kappa B signaling pathway	31.621	2.60498e-14	1.32525e-06	BIRC2, IRAK4, MYD88, TRADD, RELA, MAP3K7, TNFSF13B, BCL10, TNFAIP3, TAB2, TAB3, LAT, GADD45B, PIDD1	BCL2L1, BCL2, TRAF2, TRAF5, RIPK1, IL1R1, TNFRSF1A, TNFSF14, LTBR, TRAF3, MAP3K14, IKBKB, RELB, NFKB1, TNFRSF13C, PLCG1, PRKCB, CARD11, CXCL8, TNFRSF11A, TLR4, TAB1, DDX58, LY96, CD14, CSNK2A1, PLCG2, SYK, LYN, LCK, BLNK, PARP1, PIAS4, UBE2I, CXCL2, LTB, ERC1
hsa04932	Non-alcoholic fatty liver disease (NAFLD)	32.5133	4.68425e-14	2.54171e-11	RELA, IL6, PRKAA1, PRKAB1, PRKAB2, ADIPOR1, ADIPOR2, CYCS, CASP3, CASP7, FAS, BCL2L11, DDIT3, ERN1, MAPK8, JUN, COX5B, COX7A2, COX7B, COX7C, COX7A2L, NDUFA1, NDUFA2, NDUFA3, NDUFA4, NDUFA5, NDUFA6, NDUFB4, NDUFS3, NDUFV1, CYC1, UQCRB, UQCRC2, UQCRFS1, UQCR11, UQCR10	IRS1, AKT1, AKT2, AKT3, NFKB1, PIK3CB, PIK3CD, PIK3R1, PIK3R2, PRKAG2, BID, TGFB1, CXCL8, TRAF2, IKBKB, MAP3K5, CDC42, RAC1, MAP3K11, ITCH, COX6B1, COX5A, NDUFA9, NDUFB2, NDUFB3, NDUFB7, NDUFB10, NDUFS5, NDUFS6, NDUFS8, NDUFA11, NDUFS7, SDHA, SDHC, LEPR, NR1H3, RXRA, INSR, IL6R, TNFRSF1A
hsa04659	Th17 cell differentiation	40.3752	1.01664e-13	1.3698e-08	RELA, MAPK8, JUN, LAT, CD4, IL2RG, HLA-DMA, HLA-DPA1, HLA-DRA, HLA-DRB1, HLA-DRB4, IL6ST, TGFBR1, RXRB, SMAD4, IL6, HSP90AA1	NFKBIB, NFKBIE, NFKB1, IKBKB, NFATC1, NFATC2, NFATC3, PPP3CA, PPP3CB, PPP3CC, MAPK1, MAPK3, PLCG1, LCK, IFNGR2, STAT1, IL4R, IL2RA, IL2RB, STAT5A, STAT5B, IL1R1, IL21R, IL6R, IL12RB1, STAT3, MTOR, TGFBR2, RUNX1, RXRA, TGFB1, SMAD3, IL27RA, AHR, JAK1, JAK3, JAK2
hsa00240	Pyrimidine metabolism	20.2602	1.48483e-13	0.00313868	RRM2B, UMPS, PNPT1, POLR2A, POLR2B, POLR2C, POLR2D, POLR2K, POLR2L, POLR1C, POLR3F, ZNRD1, POLR1D, POLR1E, TWISTNB, NME1-NME2, ENTPD4, UCK1, NT5C3A, POLE3, TYMP, DUT	RRM1, POLR2E, POLR2F, POLR2J, POLR3A, POLR1A, POLR3K, POLR3B, NME1, NME6, NME7, CTPS2, ENTPD1, CANT1, UCK2, UCKL1, NT5C2, NT5C, NT5M, POLA1, POLD1, PRIM1, POLD3, POLA2, DCTPP1, DCK, TK2, DHODH, NUDT2
hsa04723	Retrograde endocannabinoid signaling	31.5431	1.58563e-13	4.85337e-09	PLCB2, CACNA1F, KCNJ6, ADCY4, MAPK8, NDUFA1, NDUFA2, NDUFA3, NDUFA4, NDUFA5, NDUFA6, NDUFB4, NDUFS3, NDUFV1	GNAQ, ITPR1, ITPR2, ITPR3, PRKCA, PRKCB, GNAI2, GNAO1, GNB1, GNB2, GNG4, GNG7, GNG10, GNGT2, GNB5, GNG2, DAGLA, ABHD6, ADCY7, ADCY9, PRKACA, PRKACB, FAAH, MAPK1, MAPK3, NDUFA9, NDUFB2, NDUFB3, NDUFB7, NDUFB10, NDUFS5, NDUFS6, NDUFS8, NDUFA11, NDUFS7
hsa05010	Alzheimer's disease	32.2707	2.89262e-13	1.17033e-10	NCSTN, APH1B, CASP3, CYCS, NDUFA1, NDUFA2, NDUFA3, NDUFA4, NDUFA5, NDUFA6, NDUFB4, NDUFS3, NDUFV1, CYC1, UQCRB, UQCRC2, UQCRFS1, UQCR11, UQCR10, COX5B, COX7A2, COX7B, COX7C, COX7A2L, ATP2A2, PLCB2, CACNA1F, FAS, NOS1, ERN1, APOE, CALM1, CALM2, CALML6, CASP7	PSEN1, PSEN2, BACE2, ADAM10, APP, CASP9, NDUFA9, NDUFB2, NDUFB3, NDUFB7, NDUFB10, NDUFS5, NDUFS6, NDUFS8, NDUFA11, NDUFS7, SDHA, SDHC, COX6B1, COX5A, ITPR1, ITPR2, ITPR3, ATP2A3, GNAQ, HSD17B10, CAPN1, CDK5, TNFRSF1A, FADD, BID, MAPK1, MAPK3, PPP3CA, PPP3CB, PPP3CC, IDE, LRP1
hsa05016	Huntington's disease	28.6376	3.14194e-13	1.25499e-11	NDUFA1, NDUFA2, NDUFA3, NDUFA4, NDUFA5, NDUFA6, NDUFB4, NDUFS3, NDUFV1, CYC1, UQCRB, UQCRC2, UQCRFS1, UQCR11, UQCR10, COX5B, COX7A2, COX7B, COX7C, COX7A2L, HAP1, POLR2A, POLR2B, POLR2C, POLR2D, POLR2K, POLR2L, PLCB2, VDAC2, VDAC3, CYCS, TFAM, SOD2, TBP, TBPL1, TP53, AP2M1, CASP3	NDUFA9, NDUFB2, NDUFB3, NDUFB7, NDUFB10, NDUFS5, NDUFS6, NDUFS8, NDUFA11, NDUFS7, SDHA, SDHC, COX6B1, COX5A, HTT, RCOR1, SIN3A, HDAC1, CREBBP, POLR2E, POLR2F, POLR2J, DLG4, GNAQ, ITPR1, TAF4, TAF4B, NRF1, CLTB, AP2A1, AP2A2, AP2S1, HIP1, DCTN1, DCTN2, DCTN4, DNAH10, CASP9, CREB1, CREB3L2, PPARG, BBC3, SP1
hsa05205	Proteoglycans in cancer	6.86914	5.74445e-13	1.86266e-05	ANK3, ELK1, KRAS, NRAS, DDX5, TP53, CTNNB1, NUDT16L1, PDCD4, CDKN1A, RPS6KB2, RPS6, FAS, ITGAV, SDC4, SMO, CASP3	TIAM1, RHOA, ROCK1, PIK3CB, PIK3CD, PIK3R1, PIK3R2, AKT1, AKT2, AKT3, PPP1R12B, PPP1CA, PPP1CC, PPP1R12C, ITPR1, ITPR2, ITPR3, CAMK2D, CAMK2G, RAC1, CDC42, PAK1, ACTB, IQGAP1, MAPK1, RRAS2, BRAF, MAP2K1, MAP2K2, MAPK3, STAT3, SRC, GRB2, VAV2, MMP9, PXN, PTK2, PRKCA, TLR2, TLR4, TGFB1, MYC, THBS1, TFAP4, IGF1R, PDPK1, MTOR, EIF4B, HPSE, ITGB5, FZD2, SDC2, EZR, MSN, ITGA5, FN1, PTPN11, SOS2, PLCG1,…
hsa04622	RIG-I-like receptor signaling pathway	58.0794	7.73842e-13	3.57932e-11	RELA, IRF7, TANK, AZI2, TBK1, ATG12, CYLD, TRADD, SIKE1, DDX3X, MAPK8, MAP3K7	DDX58, NFKB1, TRAF3, IKBKE, TBKBP1, FADD, IKBKB, NFKBIB, DHX58, ISG15, ATG5, NLRX1, PIN1, RIPK1, MAP3K1, TRAF2, CXCL8
hsa03420	Nucleotide excision repair	61.8671	7.81493e-13	1.94182e-05	GTF2H4, GTF2H1, ERCC3, CCNH, DDB1, RFC5, PCNA, POLE3, XPA, ERCC6, XPC	GTF2H2C_2, ERCC2, GTF2H5, MNAT1, RBX1, LIG1, RFC2, RFC3, POLD1, POLD3, RPA1, RPA2, RPA3
hsa04390	Hippo signaling pathway	30.1152	1.07691e-12	2.10156e-08	YAP1, WWTR1, LATS1, AREG, YWHAG, MOB1A, PARD6B, TGFBR1, SMAD4, SMAD7, SERPINE1, CTNNB1, APC, CCND2, BIRC2, AMH, ID1, ID2, PPP2CA, PPP2CB	WWC1, NF2, STK3, LATS2, CTNNA1, PPP1CA, PPP1CC, TP53BP2, YWHAB, YWHAE, YWHAZ, LLGL2, LLGL1, SCRIB, DLG1, DLG3, DLG4, TEAD2, ACTB, PARD6A, PRKCZ, TP73, SMAD3, CSNK1E, BTRC, FBXW11, TGFB1, TGFBR2, WNT16, WNT10A, FZD2, DVL1, AXIN1, AXIN2, TCF7, LEF1, MYC, CCND3, BMP6, BMPR1A, BMPR2, BBC3, PPP2R1A, PPP2R1B, PPP2R2D
hsa04910	Insulin signaling pathway	8.06295	1.36743e-12	1.00696e-07	TSC1, MAPK8, SOCS1, SOCS4, ELK1, PRKAA1, PRKAB1, PRKAB2, CALM1, CALM2, PHKG1, PHKG2, CALML6, PRKAR1A, RPS6, KRAS, NRAS, SHC4, RPS6KB2, RHEB, HK3	IKBKB, MKNK2, MAPK1, MAPK3, PRKAG2, LIPE, PPP1CA, PPP1CC, GYS1, PHKB, PRKACA, PRKACB, PRKAR1B, PRKAR2A, ACACA, ACACB, EIF4EBP1, PYGB, FOXO1, RPTOR, SOS2, EIF4E2, MAP2K1, MAP2K2, TRIP10, INSR, GRB2, TSC2, BRAF, MTOR, AKT1, AKT2, AKT3, PIK3CB, PIK3CD, PIK3R1, PIK3R2, RAPGEF1, HK1, HK2, CRK, PRKCZ, SH2B2, PDPK1, CBLB, IRS1, FLOT2
hsa04140	Autophagy - animal	42.8371	2.35484e-12	5.72441e-09	PTEN, KRAS, NRAS, DDIT4, TSC1, RHEB, RPS6KB2, PPP2CA, PPP2CB, RB1CC1, ATG2B, RRAGA, RRAGC, PRKAA1, MAP3K7, ERN1, MAPK8, TP53INP2, SUPT20H, BECN1, NRBF2, ATG14, ATG12, RAB33B, ATG16L1, ATG16L2, GABARAPL2, ATG4D, ATG4A, LAMP2	IGF1R, IRS1, PIK3CB, PIK3CD, PIK3R1, PIK3R2, PDPK1, AKT1, AKT2, AKT3, RRAS2, MAP2K1, MAP2K2, MAPK1, MAPK3, PRKCD, TSC2, RPTOR, MTOR, AKT1S1, MLST8, ULK1, ATG13, WIPI2, RRAGB, STK11, CAMKK2, PRKACA, PRKACB, AMBRA1, ITPR1, BCL2, BCL2L1, PIK3C3, UVRAG, ZFYVE1, MTMR14, HMGB1, EIF2AK4, DAPK1, DAPK3, ATG5, ATG7, ATG10, ATG3, ATG4C, RAB7A, RAB7B, VAMP8, CTSD, CTSB
hsa04062	Chemokine signaling pathway	7.68279	4.18106e-12	3.4299e-08	CCR3, CCR10, CCL5, CCL20, PLCB2, SHC4, ITK, ADCY4, WASL, STAT2, KRAS, NRAS, RELA	CXCR5, CCR1, CCR5, CCR6, CCR7, CXCR3, CCR2, CXCL1, CXCL2, CXCL8, CCL2, CCL3, CCL7, CCL22, CXCL5, CXCL16, JAK2, JAK3, PTK2, HCK, LYN, SRC, PXN, RHOA, PIK3CB, PIK3CD, PIK3R1, PIK3R2, GNAI2, GNB1, GNB2, GNG4, GNG7, GNG10, GNGT2, GNB5, GNG2, GRB2, ELMO1, CRK, GRK5, GRK6, ARRB1, ROCK1, VAV1, VAV2, VAV3, CDC42, ADCY7, ADCY9, RAP1A, WAS, PRKCB, PRKCD, PRKCZ, TIAM1, PRKACA, PRKACB, PTK2B, PAK1, STAT1, ST…
hsa03013	RNA transport	7.80363	4.8273e-12	9.52103e-09	RAN, NCBP1, NCBP2, GEMIN2, DDX20, GEMIN8, STRAP, RBM8A, MAGOH, EIF4A3, CASC3, ACIN1, SAP18, SRRM1, NXF1, PNN, NXT1, NUP188, TPR, NUP54, NUP50, SENP2, NUP160, RAE1, NUP43, NUP133, RANBP2, RGPD5, RGPD3, RGPD8, NUPL2, XPO5, EEF1A1, EEF1A2, NMD3, DDX39B, EIF1AX, EIF1, EIF1B, TRNT1, RPP30, POP5, RPP21, RPP25L, THOC1, PABPC4, PABPC1, PABPC1L, EIF4A2, EIF4G2, EIF5, UPF3B, EIF4EBP3, EIF5B, EIF2B1, EIF2B4…	GEMIN4, GEMIN6, SNUPN, MAGOHB, ALYREF, NXT2, NUP62, NUP93, NUP155, SEC13, SEH1L, NUP210, NDC1, NUP214, UBE2I, SUMO3, SUMO2, AAAS, UPF1, EIF3A, EIF3B, EIF3C, EIF3H, RPP40, RPP25, THOC6, EIF4E2, EIF4G3, UPF2, EIF4B, EIF4EBP1, EIF4EBP2, EIF2B3, NUP35, CYFIP1, CYFIP2
hsa05214	Glioma	11.5995	5.91169e-12	4.04894e-06	CALM1, CALM2, CALML6, SHC4, PTEN, TP53, KRAS, NRAS, CDKN1A, GADD45A, GADD45B	PDGFA, PDGFB, IGF1R, CAMK2D, CAMK2G, PRKCA, PRKCB, GRB2, SOS2, BRAF, MAP2K1, MAP2K2, MAPK1, MAPK3, PIK3CB, PIK3CD, PIK3R1, PIK3R2, AKT1, AKT2, AKT3, MTOR, CDK4, RB1, E2F2, E2F3, PLCG1, PLCG2
hsa04621	NOD-like receptor signaling pathway	27.47	6.64754e-12	3.46776e-09	RIPK2, MAP3K7, TAB2, TAB3, NLRP1, SUGT1, HSP90AA1, MAPK8, TP53BP1, TRPV2, TRPM7, RELA, JUN, TBK1, IRF7, IRAK4, PLCB2, STAT2, MYD88, VDAC2, VDAC3, TXNIP, BIRC2, RNF31, ATG16L1, GABARAPL2, ATG12, TANK, TNFAIP3, CASP5, MFN1, DNM1L, IL6, CCL5	PYCARD, CASP1, NOD1, NOD2, IKBKB, TAB1, NLRP3, NLRC4, MAPK1, MAPK3, PSTPIP1, NAIP, NFKB1, TRAF3, IKBKE, ITPR1, ITPR2, ITPR3, JAK1, STAT1, TLR4, IFNAR2, GBP2, RHOA, MCU, GBP3, NFKBIB, TXN, TXN2, ATG5, CYBB, CYBA, IFI16, CARD6, TRAF2, TRAF5, NLRX1, IRF9, CARD16, PRKCD, FADD, BCL2, BCL2L1, RIPK1, RIPK3, CTSB, OAS1, OAS2, CXCL8, CXCL1, CXCL2, CCL2
hsa03015	mRNA surveillance pathway	49.238	7.8388e-12	1.11996e-07	RBM8A, MAGOH, EIF4A3, CASC3, ACIN1, SAP18, SRRM1, NXF1, PNN, NXT1, NCBP1, UPF3B, DDX39B, ETF1, GSPT2, RNMT, NUDT21, PAPOLA, PAPOLG, PCF11, CLP1, CPSF6, CPSF7, FIP1L1, CPSF3, CPSF4, CSTF3, NCBP2, PABPN1, PABPC4, PABPC1, PABPC1L, PPP2CA, PPP2CB, PPP2R3C	MAGOHB, ALYREF, NXT2, UPF1, UPF2, SMG6, RNGTT, CPSF2, PPP2R1A, PPP2R1B, PPP2R5A, PPP2R5C, PPP2R5E, PPP2R3B, PPP2R2D, HBS1L, DAZAP1, MSI2, WDR33, PPP1CA, PPP1CC, SSU72
hsa04110	Cell cycle	37.2312	1.09479e-11	7.83886e-08	MCM4, ORC1, ORC4, ORC6, CDC16, ANAPC2, ANAPC4, ANAPC5, ANAPC7, PCNA, PLK1, DBF4, YWHAG, CDKN1A, GADD45A, GADD45B, TP53, CDKN1B, CDKN2B, SMAD4, CDC25B, CCNA2, CCNH, CCND2, RAD21, E2F4	FZR1, MCM2, MCM3, MCM5, MCM6, ORC2, ORC5, ANAPC13, ANAPC11, CUL1, RBX1, BUB1B, MAD2L1, CDC14B, YWHAB, YWHAE, YWHAZ, PRKDC, CREBBP, WEE1, ESPL1, SMC1A, RB1, TGFB1, SMAD3, CDK4, CCND3, MAD1L1, SMC3, STAG1, STAG2, RBL1, E2F5, MYC, ZBTB17, ABL1, TFDP1, TFDP2, E2F2, E2F3, HDAC1
hsa04218	Cellular senescence	21.7428	1.16378e-11	1.39602e-05	HIPK1, TP53, TSC1, RHEB, SIRT1, KRAS, NRAS, CCND2, CDKN1A, E2F4, CCNA2, GADD45A, GADD45B, RAD1, RELA, CALM1, CALM2, CALML6, TRPM7, IL6, TGFBR1, SERPINE1, HLA-B, HLA-C, HLA-E, HLA-G, PTEN, CDKN2B, VDAC2, VDAC3	RASSF5, PPP1CA, PPP1CC, MYC, HIPK3, HIPK2, PIK3CB, PIK3CD, PIK3R1, PIK3R2, AKT1, AKT2, AKT3, TSC2, MTOR, RRAS2, MAP2K1, MAP2K2, ETS1, CDK4, CCND3, MAPK1, MAPK3, RB1, RBL1, E2F2, E2F3, E2F5, MAP2K3, RBBP4, RAD50, NFKB1, TRAF3IP2, SQSTM1, ZFP36L1, ZFP36L2, EIF4EBP1, CAPN1, PPP3CA, PPP3CB, PPP3CC, NFATC1, NFATC2, NFATC3, ITPR1, ITPR2, ITPR3, MCU, CXCL8, TGFB1, SMAD3, FOXO1, BTRC, FBXW11, TGFBR2
hsa05200	Pathways in cancer	4.00058	1.26412e-11	5.23925e-09	CASP3, CTNNB1, COL4A3, ITGAV, PTEN, FGFR3, FGFR4, NTRK1, TPR, HSP90AA1, HSP90B1, APC, CDKN1B, KRAS, NRAS, RELA, NCOA4, MAPK8, JUN, TP53, SMO, EGLN2, VHL, EPAS1, CYCS, TGFBR1, SMAD4, RXRB, CCND2, CDKN1A, CKS2, CDKN2B, FAS, BIRC2, PGF, CSF3R, IL6, NKX3-1, PTGER3, ADCY4, PLCB2, NOTCH4, HES1, FLT4, NFE2L2, GSTM2, GADD45A, GADD45B, FRAT1, FRAT2, RPS6KB2, CALM1, CALM2, CALML6, ELK1, PMAIP1, BCL2L11, CA…	CASP9, WNT16, WNT10A, CTNNA1, DVL1, COL4A2, FN1, LAMA2, LAMA5, PTK2, FZD2, ABL1, BCR, CRK, PIK3CB, PIK3CD, PIK3R1, PIK3R2, STAT5A, STAT5B, JAK1, JAK2, JAK3, IGF1R, FLT3, PDGFA, PDGFB, AXIN1, AXIN2, IKBKB, MTOR, BCL2L1, STAT3, STAT1, GRB2, SOS2, BRAF, MAP2K1, MAP2K2, RASSF5, NFKB1, STK4, CCDC6, PLCG1, PLCG2, RALGDS, RALA, RALB, RHOA, RAC1, RAC2, RALBP1, CDC42, MYC, TCF7, LEF1, PRKCA, PRKCB, SUFU, …
hsa03430	Mismatch repair	127.27	1.4383e-11	0.00746423	PCNA, PMS2, RFC5	MSH2, LIG1, POLD1, POLD3, RPA1, RPA2, RPA3, MSH3, RFC2, RFC3, SSBP1
hsa05220	Chronic myeloid leukemia	10.3785	1.87363e-11	1.88137e-09	TP53, TGFBR1, SMAD4, RELA, CDKN1B, CDKN1A, SHC4, KRAS, NRAS, GADD45A, GADD45B	RUNX1, BCL2L1, PTPN11, ABL1, BCR, TGFB1, HDAC1, CTBP1, CTBP2, MYC, TGFBR2, STAT5A, STAT5B, NFKB1, IKBKB, SOS2, GRB2, GAB2, CRK, E2F2, E2F3, RB1, SMAD3, CDK4, AKT1, AKT2, AKT3, PIK3CB, PIK3CD, PIK3R1, PIK3R2, MAPK1, MAPK3, MAP2K1, MAP2K2, BRAF
hsa05223	Non-small cell lung cancer	11.2871	2.39829e-11	1.4329e-06	KRAS, NRAS, RXRB, TP53, CDKN1A, GADD45A, GADD45B	PRKCA, PRKCB, CASP9, AKT1, AKT2, AKT3, PDPK1, PIK3CB, PIK3CD, PIK3R1, PIK3R2, CDK4, E2F2, E2F3, PLCG1, PLCG2, STK4, RB1, SOS2, GRB2, RXRA, RASSF5, MAPK1, MAPK3, MAP2K1, MAP2K2, BRAF, EML4, JAK3, STAT3, STAT5A, STAT5B
hsa04668	TNF signaling pathway	27.3643	2.94421e-11	3.26412e-06	TRADD, BIRC2, MAP3K7, MAPK8, RELA, JUN, CASP7, CASP3, CCL5, CCL20, FAS, IL6, TNFAIP3, JUNB, DNM1L, TAB2, TAB3	TNFRSF1A, TRAF2, TRAF5, RIPK1, MAP2K7, MAP2K4, MAP2K3, IKBKB, NFKB1, MAP2K1, MAPK1, MAPK3, RPS6KA4, RPS6KA5, CREB1, CREB3L2, CEBPB, FADD, CCL2, CXCL1, CXCL2, CXCL5, BCL3, MMP9, MMP14, NOD2, TNFRSF1B, PIK3CB, PIK3CD, PIK3R1, PIK3R2, AKT1, AKT2, AKT3, MAP3K14, TRAF3, RIPK3, MLKL, TAB1, MAP3K5, ITCH, DAB2IP
hsa04144	Endocytosis	19.5668	2.95937e-11	7.487e-08	STAMBP, NEDD4L, AP2M1, VPS37A, VPS28, HSPA1B, HSPA2, HSPA6, CHMP1B, CHMP2B, VTA1, PARD6B, TFRC, RAB5A, RAB5B, FGFR3, FGFR4, RAB11FIP2, PIP5K1A, ARFGAP1, ARAP3, ARFGAP2, RAB4A, RBSN, HLA-B, HLA-C, HLA-E, HLA-G, TGFBR1, IL2RG, ZFYVE27, RAB22A, WASL	STAM, STAM2, DNM2, CBLB, RNF41, WWP1, SMURF1, ITCH, CLTB, AP2A1, AP2A2, AP2S1, MVB12B, MVB12A, VPS37C, HSPA1A, HSPA1L, CHMP3, CHMP4B, CDC42, PRKCZ, PARD6A, SRC, RAB11B, EPN1, EPS15, EPS15L1, RAB5C, DAB2, CCR5, IGF1R, SH3KBP1, SH3GL1, GRK5, GRK6, ARRB1, RAB11FIP5, PIP5K1B, PIP5K1C, EEA1, RABEP1, GBF1, CYTH3, CYTH1, IQSEC1, ARFGEF2, ARFGEF1, PSD4, CYTH4, GIT2, ARFGAP3, GIT1, ASAP1, SMAP1, SMAP2, AR…
hsa00230	Purine metabolism	24.0724	3.66714e-11	0.00373665	RRM2B, XDH, GART, PNPT1, PDE1B, ADCY4, POLR2A, POLR2B, POLR2C, POLR2D, POLR2K, POLR2L, POLR1C, POLR3F, ZNRD1, POLR1D, POLR1E, TWISTNB, POLE3, NME1-NME2, AK2, AMPD1, NT5C3A, IMPDH2, ENTPD4, DGUOK, ENPP4, AK3	RRM1, PRPS1, ATIC, ADCY7, ADCY9, POLR2E, POLR2F, POLR2J, POLR3A, POLR1A, POLR3K, POLR3B, POLA1, POLD1, PRIM1, POLD3, POLA2, ENTPD1, NME1, NME6, NME7, AK6, ADSS, AMPD2, AMPD3, NT5C2, NT5C, NT5M, ADK, ADA, ADA2, IMPDH1, GMPS, CANT1, HPRT1, HDDC3, NPR2, PDE6D, PDE6G, PDE6B, PAPSS1, PFAS, NUDT2, NUDT5, NUDT9, PKM, DCK, NTPCR, PDE7B
hsa04141	Protein processing in endoplasmic reticulum	26.9044	4.01417e-11	0.000148868	DDIT3, MAPK8, SEC61A1, SEC61A2, EDEM3, SEC24C, MOGS, MARCH6, UBE2G2, HSPA5, SEC62, ERN1, UBQLN1, UBE2J2, YOD1, HSPA1B, HSPA2, HSPA6, DERL2, OS9, UBE2D1, UBE2D3, DNAJA2, SVIP, HSP90AA1, NFE2L2, SEC31A, SEC31B, SAR1B, SAR1A, HSP90B1, HSPH1, SSR4	TRAF2, MAP3K5, MAP2K7, CAPN1, VCP, RPN1, RPN2, EDEM1, SEC24D, LMAN2, NPLOC4, MAN1C1, PRKCSH, UGGT1, UBE2G1, SEC63, EIF2AK2, EIF2AK4, MBTPS1, MBTPS2, WFS1, UBE4B, HSPA1A, HSPA1L, HERPUD1, ERLEC1, RBX1, UBE2D2, DNAJB12, DNAJC5, PDIA4, PDIA6, TXNDC5, DNAJC3, DNAJC1, NSFL1C, UBXN6, CUL1, SEC13, BCL2, HSPBP1, SIL1, RRBP1, BCAP31, AMFR
hsa04810	Regulation of actin cytoskeleton	5.65424	4.39884e-11	0.000131149	APC, WASL, CFL1, CFL2, PIP5K1A, PIP4K2C, PIKFYVE, MYL12A, MYLPF, MYL12B, ITGAM, ITGAV, KRAS, NRAS, FGFR3, FGFR4	ARPC3, ARPC1B, ARPC2, PFN1, PFN2, WASF2, WAS, ARHGEF4, SPATA13, ABI2, NCKAP1L, CYFIP1, CYFIP2, BAIAP2, SSH1, LIMK1, LIMK2, GSN, PIP4K2A, PIP5K1B, PIP4K2B, PIP5K1C, DIAPH1, DIAPH2, ACTN4, ACTN1, MSN, EZR, PXN, PPP1R12B, PPP1CA, PPP1CC, PPP1R12C, GIT1, ROCK1, PAK1, PAK2, PAK4, ARHGEF7, ARHGEF6, CDC42, RAC1, RAC2, RHOA, IQGAP1, ARHGAP35, TIAM1, VAV1, VAV2, VAV3, MAPK1, MAPK3, MAP2K1, MAP2K2, BRAF, P…
hsa04666	Fc gamma R-mediated phagocytosis	9.39008	6.3127e-11	4.25358e-07	LAT, RPS6KB2, WASL, CFL1, CFL2, MARCKSL1, PIP5K1A, SPHK1	FCGR2B, HCK, LYN, SYK, PIK3CB, PIK3CD, PIK3R1, PIK3R2, INPP5D, PLCG1, PLCG2, PRKCD, PRKCE, MAP2K1, MAPK1, MAPK3, AKT1, AKT2, AKT3, VAV1, VAV2, VAV3, RAC1, RAC2, WASF2, ARPC3, ARPC1B, ARPC2, CDC42, WAS, DOCK2, CRK, PAK1, VASP, LIMK1, LIMK2, ASAP1, MARCKS, GSN, PIP5K1B, PIP5K1C, GAB2, DNM2, BIN1, SPHK2, PRKCA, PRKCB
hsa04917	Prolactin signaling pathway	10.7963	6.91313e-11	5.19555e-08	KRAS, NRAS, SHC4, MAPK8, SOCS1, SOCS5, SOCS4, CISH, CCND2, RELA	AKT1, AKT2, AKT3, PIK3CB, PIK3CD, PIK3R1, PIK3R2, MAPK1, MAPK3, MAP2K1, MAP2K2, JAK2, STAT1, STAT3, STAT5A, STAT5B, SRC, GRB2, SOS2, GALT, ESR2, TNFRSF11A, NFKB1
hsa04664	Fc epsilon RI signaling pathway	10.4334	9.25018e-11	3.10966e-06	FCER1G, LAT, KRAS, NRAS, MAPK8	AKT1, AKT2, AKT3, MAP2K7, MAP2K4, MAP2K3, PDPK1, PIK3CB, PIK3CD, PIK3R1, PIK3R2, PRKCA, GAB2, LCP2, SYK, LYN, PLCG1, PLCG2, INPP5D, MAPK1, MAPK3, MAP2K1, MAP2K2, SOS2, GRB2, RAC1, RAC2, VAV1, VAV2, VAV3, ALOX5AP
hsa05167	Kaposi's sarcoma-associated herpesvirus infection	6.07912	1.53166e-10	6.37731e-07	IRF7, MAPK8, TBK1, RELA, FAS, CYCS, CASP3, IL6ST, STAT2, HLA-B, HLA-C, HLA-E, HLA-G, CDKN1A, TP53, CTNNB1, CCR3, GABARAPL2, ATG14, BECN1, TRADD, IL6, KRAS, NRAS, JUN, MICB, MICA, CALM1, CALM2, CALML6	TRAF3, IKBKB, IKBKE, AKT1, AKT2, AKT3, STAT1, PIK3CB, PIK3CD, PIK3R1, PIK3R2, IFNAR2, NFKB1, TNFRSF1A, CREBBP, JAK1, IRF9, CDK4, RB1, E2F2, E2F3, JAK2, STAT3, GNB1, GNB2, GNG4, GNG7, GNG10, GNGT2, GNB5, GNG2, EIF2AK2, CCR5, CCR1, ATG3, PIK3C3, TRAF2, CASP9, BID, FADD, CXCL8, CXCL1, CXCL2, RCAN1, PDGFB, MTOR, SYK, PLCG1, NFATC1, NFATC2, NFATC3, PPP3CA, PPP3CB, PPP3CC, ITPR1, ITPR2, ITPR3, MAP2K1, …
hsa05203	Viral carcinogenesis	31.1487	1.56287e-10	3.1086e-07	TP53, TBP, TBPL1, JUN, CASP3, PMAIP1, DDB1, RELA, CDKN2B, POLB, SRF, TRADD, CCND2, CCNA2, MRPS18B, CCR3, VDAC3, KRAS, NRAS, YWHAG, GTF2H1, GTF2H4, GTF2E1, GTF2B, CDKN1A, CDKN1B, RASA2, GTF2A1, IRF7, IL6ST, HLA-B, HLA-C, HLA-E, HLA-G, DDX3X, HIST1H2BD, HIST1H2BG, HIST1H2BE, HIST1H2BH, HIST2H2BE, H2BFM, HIST2H2BF, HIST1H4I, HIST1H4J, HIST1H4C, HIST1H4H, HIST1H4E, HIST2H4A, HIST4H4	DLG1, SCRIB, PXN, RB1, RBL1, CHD4, IRF9, TRAF2, TRAF3, TRAF5, SRC, MAPK1, MAPK3, CREB1, CREB3L2, JAK1, STAT3, STAT5A, STAT5B, PIK3CB, PIK3CD, PIK3R1, PIK3R2, NFKB1, CDK4, MAD1L1, VAC14, LYN, SYK, JAK3, USP7, CCND3, CCR5, YWHAB, YWHAE, YWHAZ, GTF2H2C_2, GTF2E2, SND1, CREBBP, ATP6V0D1, DNAJA3, PKM, HDAC1, HDAC9, HDAC4, HDAC5, HDAC7, HDAC8, HDAC11, CDC42, RAC1, RHOA, GSN, ACTN4, ACTN1, LTBR, EIF2AK2…
hsa00020	Citrate cycle (TCA cycle)	82.5338	2.25073e-10	3.66529e-08	DLST, SUCLG1, MDH1, MDH2, PDHA1	OGDH, SUCLG2, IDH2, IDH3G, ACLY, ACO1, ACO2, CS, PDHB, SDHA, SDHC
hsa04210	Apoptosis	6.40451	3.57308e-10	0.000148868	TP53, BIRC2, CASP7, CASP3, RELA, CYCS, TRADD, NTRK1, TNFRSF10B, FAS, DIABLO, HTRA2, PMAIP1, ERN1, GADD45A, GADD45B, DAXX, MAPK8, JUN, BCL2L11, CTSK, CTSV, CTSO, CTSW, DDIT3, PIDD1, TUBA4A, MCL1, KRAS, NRAS	BCL2L1, ENDOG, AIFM1, BCL2, DFFB, CASP9, NFKB1, BID, CAPN1, AKT1, AKT2, AKT3, MAP3K14, IKBKB, PIK3CB, PIK3CD, PIK3R1, PIK3R2, TRAF2, RIPK1, FADD, CSF2RB, IL3RA, TNFRSF1A, LMNA, LMNB1, LMNB2, PARP1, PARP4, BBC3, MAP3K5, DAB2IP, CTSB, CTSD, CTSH, CTSZ, ITPR1, ITPR2, ITPR3, PDPK1, CASP2, ACTB, TUBA8, HRK, MAP2K1, MAP2K2, MAPK1, MAPK3
hsa05161	Hepatitis B	6.35078	4.19101e-10	1.50088e-07	VDAC3, CYCS, LAMTOR5, CASP3, RELA, ELK1, PCNA, STAT2, KRAS, NRAS, MAPK8, JUN, SMAD4, TP53, DDB1, FAS, TGFBR1, CDKN1A, DDX3X, TBK1, IRF7, MYD88, IL6, CDKN1B, CCNA2, PTEN	CASP9, PRKCA, PRKCB, MAP2K1, MAP2K2, MAPK1, MAPK3, MMP9, NFKB1, MYC, STAT3, CREB1, CREB3L2, CXCL8, JAK1, STAT1, STAT5A, STAT5B, PTK2B, SRC, GRB2, MAP3K1, NFATC1, NFATC2, NFATC3, PIK3CB, PIK3CD, PIK3R1, PIK3R2, AKT1, AKT2, AKT3, IKBKB, BCL2, FADD, MAP2K4, YWHAB, YWHAZ, TGFB1, SMAD3, CREBBP, HSPG2, IKBKE, DDX58, TLR4, TLR2, CDK4, RB1, E2F2, E2F3
hsa05168	Herpes simplex infection	23.5003	5.23488e-10	9.05318e-09	MAPK8, RELA, JUN, MYD88, TAB2, MAP3K7, IRF7, IL6, CCL5, TBK1, DAXX, TP53, PER3, TAF10, TAF13, TBP, TBPL1, HMGN1, NXF1, STAT2, TAP1, TAP2, HLA-B, HLA-C, HLA-E, HLA-G, POLR2A, SRSF2, SRSF5, SRSF6, SRSF7, SRSF8, CD74, HLA-DMA, HLA-DPA1, HLA-DRA, HLA-DRB1, HLA-DRB4, FAS, CASP3, CYCS	TNFSF14, TRAF2, TRAF3, TRAF5, NFKB1, PTPN11, TLR9, TLR2, TAB1, NFKBIB, CCL2, HCFC1, IKBKE, DDX58, CDC34, UBE2R2, CUL1, USP7, PML, CREBBP, MCRS1, ARNTL, GTF2I, TAF4, TAF4B, GTF2IRD1, TAF6L, TAF3, EIF2AK2, EIF2AK4, PPP1CA, PPP1CC, OAS1, OAS2, ALYREF, IFNAR2, IFNGR2, JAK1, STAT1, IRF9, JAK2, SRSF3, CSNK2A1, TNFRSF1A, FADD, C1QBP, IKBKB
hsa04350	TGF-beta signaling pathway	59.4054	5.42465e-10	3.05444e-08	SMAD4, ACVR2A, SMAD7, CDKN2B, E2F4, ID1, ID2, RPS6KB2, PPP2CA, PPP2CB, TGFBR1, AMH, SMAD5, TGIF1	THBS1, CUL1, RBX1, ACVR2B, SMAD3, SP1, CREBBP, MYC, TFDP1, E2F5, RBL1, ID3, PPP2R1A, PPP2R1B, ROCK1, RHOA, ZFYVE9, MAPK1, MAPK3, SMURF1, TGFBR2, TGFB1, BMPR2, BMPR1A, BMP6
hsa04130	SNARE interactions in vesicular transport	74.1689	5.90496e-10	5.68426e-06	BET1L, YKT6, SEC22B, GOSR2, STX16, STX11, VAMP4, VAMP1, VAMP2, VAMP3	BNIP1, USE1, STX18, STX10, VTI1A, STX8, VAMP8
hsa05211	Renal cell carcinoma	8.76407	6.47496e-10	2.30805e-06	VHL, EGLN2, EPAS1, JUN, KRAS, NRAS, CDKN1A	PTPN11, TGFB1, SLC2A1, ARNT, CREBBP, CUL2, RBX1, PDGFB, RAC1, CRK, RAPGEF1, SOS2, GRB2, PAK1, PAK2, PAK4, RAP1A, CDC42, ETS1, AKT1, AKT2, AKT3, PIK3CB, PIK3CD, PIK3R1, PIK3R2, MAPK1, MAPK3, MAP2K1, MAP2K2, BRAF
hsa04722	Neurotrophin signaling pathway	7.30339	1.19341e-09	4.86723e-07	NTRK1, SHC4, NGFR, KRAS, NRAS, RELA, MAPK8, TP53, JUN, SH2B1, RIPK2, IRAK4, CALM1, CALM2, CALML6	PIK3CB, PIK3CD, PIK3R1, PIK3R2, PLCG1, PLCG2, GRB2, PRKCD, AKT1, AKT2, AKT3, MAP2K1, MAP2K2, BRAF, SOS2, MAPK1, MAPK3, RPS6KA1, RPS6KA2, CRK, RAPGEF1, RAP1A, PTPN11, NFKBIB, NFKBIE, NFKB1, PDPK1, RPS6KA5, CAMK2D, CAMK2G, RHOA, MAP3K1, MAP3K5, IRS1, MAP2K5, MAPK7, MAP3K3, ARHGDIB, SH2B2, SH2B3, ABL1, MAP2K7, CDC42, RAC1, TP73, IRAK2, YWHAE, IKBKB, BCL2, PSEN1, PSEN2
hsa05212	Pancreatic cancer	44.0654	1.29457e-09	1.07047e-07	KRAS, RELA, MAPK8, TGFBR1, SMAD4, RPS6KB2, TP53, CDKN1A, GADD45A, GADD45B	PIK3CB, PIK3CD, PIK3R1, PIK3R2, ARHGEF6, AKT1, AKT2, AKT3, RAC1, RAC2, IKBKB, NFKB1, BCL2L1, BRAF, CASP9, MAP2K1, MAPK1, MAPK3, RALGDS, RALA, RALB, RALBP1, JAK1, STAT3, STAT1, CDC42, CDK4, RB1, E2F2, E2F3, TGFB1, TGFBR2, SMAD3, RAD51, MTOR
hsa04380	Osteoclast differentiation	33.3584	1.58299e-09	9.50018e-08	CYLD, RELA, MAP3K7, TAB2, MAPK8, STAT2, FOSB, JUN, JUNB, FCGR2C, CTSK, SOCS1, TGFBR1	CSF1R, TRAF2, TNFRSF11A, GAB2, MAP3K14, IKBKB, NFKB1, TAB1, MAP2K1, NFATC1, IFNAR2, JAK1, STAT1, IRF9, LCK, PIK3CB, PIK3CD, PIK3R1, PIK3R2, AKT1, AKT2, AKT3, IL1R1, IFNGR2, JUND, FCGR2B, SYK, LCP2, BLNK, PLCG2, PPP3CA, PPP3CB, PPP3CC, CREB1, ACP5, SPI1, TNFRSF1A, NFATC2, PPARG, TGFB1, TGFBR2, RELB, SQSTM1, GRB2, MAPK1, MAPK3, MAP2K7, RAC1, CYBA, NCF2, LILRB5, LILRB4, LILRB3, LILRA6, SIRPA
hsa05210	Colorectal cancer	44.4357	1.71203e-09	1.79805e-07	CASP3, APC, TGFBR1, SMAD4, KRAS, MAPK8, JUN, CYCS, TP53, CTNNB1, CDKN1A, GADD45A, GADD45B, PMAIP1, BCL2L11, NRAS, RPS6KB2, EREG, AREG	TGFB1, PIK3CB, PIK3CD, PIK3R1, PIK3R2, CASP9, SMAD3, MSH2, BRAF, AXIN1, AXIN2, RALGDS, RHOA, RAC1, RAC2, MYC, MAP2K1, MAP2K2, MAPK1, MAPK3, BCL2, TCF7, LEF1, AKT1, AKT2, AKT3, MSH3, TGFBR2, BBC3, RALA, RALB, SOS2, GRB2, MTOR
hsa05100	Bacterial invasion of epithelial cells	51.2773	1.94769e-09	2.88741e-06	SEPT1, CTNNB1, WASL, SHC4	SEPT9, SEPT6, CTNNA1, RAC1, ARHGAP10, CDC42, SRC, ITGA5, ARPC3, ARPC1B, ARPC2, ACTB, PXN, PTK2, CRK, CD2AP, PIK3CB, PIK3CD, PIK3R1, PIK3R2, DNM2, CLTB, WASF2, WAS, FN1, RHOA, ELMO1, ELMO2
hsa04658	Th1 and Th2 cell differentiation	45.9169	2.19597e-09	3.66874e-07	RELA, MAPK8, JUN, LAT, CD4, IL2RG, HLA-DMA, HLA-DPA1, HLA-DRA, HLA-DRB1, HLA-DRB4	NFKBIB, NFKBIE, NFKB1, IKBKB, NFATC1, NFATC2, NFATC3, PPP3CA, PPP3CB, PPP3CC, MAPK1, MAPK3, PLCG1, LCK, IFNGR2, STAT1, IL12RB1, IL4R, IL2RA, IL2RB, STAT5A, STAT5B, NOTCH1, MAML2, NOTCH3, JAK2, JAK1, JAK3, RUNX3
hsa04933	AGE-RAGE signaling pathway in diabetic complications	8.57355	2.67979e-09	1.68353e-05	NOX4, RELA, MAPK8, KRAS, NRAS, TGFBR1, SMAD4, IL6, JUN, CASP3, COL1A1, COL4A3, SERPINE1, PLCB2, PLCD4, CDKN1B	CYBB, NFKB1, PRKCB, MAPK1, MAPK3, TGFBR2, SMAD3, THBD, CXCL8, JAK2, STAT5A, STAT5B, CDK4, STAT1, STAT3, BCL2, AKT1, AKT2, AKT3, DIAPH1, COL1A2, COL4A2, PIK3CB, PIK3CD, PIK3R1, PIK3R2, FOXO1, CDC42, RAC1, PIM1, NFATC1, CCL2, PRKCA, PRKCD, PRKCE, PRKCZ, PLCG1, PLCG2, TGFB1, FN1
hsa05160	Hepatitis C	27.5631	2.86534e-09	7.89811e-07	TBK1, IRF7, RELA, STAT2, PPP2CA, PPP2CB, PIAS1, KRAS, NRAS, TP53, CDKN1A, MAPK8, TRADD, PSME3	DDX58, TRAF3, IKBKE, NFKB1, IKBKB, RIPK1, IFNAR2, JAK1, STAT1, IRF9, CD81, CLDN15, PPP2R1A, PPP2R1B, PPP2R2D, CXCL8, STAT3, OAS1, OAS2, EIF2AK2, EIF2AK4, MAPK1, MAPK3, GRB2, SOS2, BRAF, PIK3CB, PIK3CD, PIK3R1, PIK3R2, AKT1, AKT2, AKT3, TNFRSF1A, TRAF2, RXRA, NR1H3, PDPK1
hsa01040	Biosynthesis of unsaturated fatty acids	169.529	3.72333e-09	7.45425e-09	BAAT, ACOT2	ACOT7
hsa04660	T cell receptor signaling pathway	6.919	4.18684e-09	1.89851e-05	RELA, BCL10, KRAS, NRAS, JUN, ITK, LAT, CD4, MAP3K7	CDK4, IL10, NFKBIB, NFKBIE, NFKB1, IKBKB, MAP3K14, AKT1, AKT2, AKT3, CARD11, PDPK1, GRB2, PIK3CB, PIK3CD, PIK3R1, PIK3R2, SOS2, NFATC1, NFATC2, NFATC3, PPP3CA, PPP3CB, PPP3CC, PLCG1, VAV1, VAV2, VAV3, RHOA, CDC42, PAK1, PAK2, PAK4, NCK2, LCP2, CBLB, LCK, PTPN6, CTLA4, MAP2K1, MAP2K2, MAPK1, MAPK3, MAP2K7, DLG1
hsa04066	HIF-1 signaling pathway	7.62093	5.01509e-09	1.78836e-05	EGLN2, VHL, PDHA1, HK3, ENO3, TF, TFRC, SERPINE1, ANGPT4, TIMP1, RELA, IL6, RPS6KB2, RPS6, CDKN1A, CDKN1B	CUL2, RBX1, ARNT, CREBBP, SLC2A1, IGF1R, INSR, PIK3CB, PIK3CD, PIK3R1, PIK3R2, AKT1, AKT2, AKT3, MTOR, CYBB, PLCG1, PLCG2, PRKCA, PRKCB, LDHA, PDK1, PDHB, CAMK2D, CAMK2G, HK1, HK2, PFKL, ALDOA, ENO1, PFKFB3, FLT1, HMOX1, LTBR, TLR4, NFKB1, IFNGR2, IL6R, STAT3, EIF4EBP1, EIF4E2, MAPK1, MAPK3, MAP2K1, MAP2K2, MKNK2, BCL2
hsa05130	Pathogenic Escherichia coli infection	9.73786	5.07398e-09	0.00214839	TUBA4A, CTNNB1, WASL, NCL, TUBB3, TUBB4B, TUBB1	CD14, LY96, TLR4, TUBA8, YWHAZ, KRT18, ROCK1, EZR, CDC42, ABL1, PRKCA, WAS, NCK2, ARHGEF2, RHOA, TUBB4A, ARPC3, ARPC1B, ARPC2, ACTB
hsa05202	Transcriptional misregulation in cancer	21.5764	5.89222e-09	3.09935e-05	EWSR1, FUS, DDIT3, SS18, ID2, BAIAP3, CDKN1A, IL6, NFKBIZ, ELK4, DDX5, RXRB, ITGAM, PBX1, CDKN1B, CCND2, TP53, BMI1, NTRK1, NGFR, CCNT1, CCNT2, CDK9, MPO, ELANE, H3F3B, HIST1H3E, HIST1H3H, HIST2H3D, TAF15, RELA, LDB1, HHEX, GADD45A, GADD45B	FLI1, ATF1, FOXO1, ASPSCR1, MYC, PDGFA, IL2RB, PPARG, FLT1, TGFBR2, CEBPB, CXCL8, MMP9, IL1R2, SPINT1, RXRA, RUNX1, PML, SPI1, CD14, BCL2L1, CD86, TCF3, WNT16, NCOR1, SIN3A, LMO2, PBX3, KDM6A, SUPT3H, FLT3, IGF1R, CDK14, PAX5, SP1, ZBTB17, PTK2, MLLT1, DOT1L, DUSP6, CSF1R, FUT8, HDAC1, NFKB1, LYL1
hsa04620	Toll-like receptor signaling pathway	30.9336	7.09696e-09	2.50541e-06	IRAK4, MYD88, IRF7, MAP3K7, MAPK8, TBK1, IL6, CCL5, TAB2, TLR8, RELA, JUN, CTSK	MAPK1, MAPK3, NFKB1, SPP1, TRAF3, RIPK1, IRF5, CD86, IKBKB, CXCL8, RAC1, IKBKE, FADD, TAB1, AKT1, AKT2, AKT3, STAT1, TLR2, LY96, TLR6, TLR9, TLR4, TOLLIP, CD14, CCL3, PIK3CB, PIK3CD, PIK3R1, PIK3R2, IFNAR2, TLR7, MAP2K7, MAP2K4, MAP2K3, MAP2K1, MAP2K2
hsa04014	Ras signaling pathway	23.8449	8.72236e-09	4.78151e-07	KRAS, NRAS, SHC4, PGF, ANGPT4, FGFR3, FGFR4, FLT4, NGFR, NTRK1, RELA, MAPK8, ELK1, RAB5A, RAB5B, RASA1, RASA2, CALM1, CALM2, CALML6, LAT, TBK1	MAPK1, MAPK3, MAP2K1, MAP2K2, RRAS2, GRB2, SOS2, AKT1, AKT2, AKT3, PIK3CB, PIK3CD, PIK3R1, PIK3R2, FLT3LG, PDGFA, PDGFB, CSF1R, FLT1, FLT3, IGF1R, INSR, GAB2, PTPN11, TIAM1, RAC1, RAC2, RALGDS, RGL1, RALA, RALB, PRKCA, PRKCB, ABL1, ABL2, BCL2L1, IKBKB, NFKB1, RALBP1, CDC42, PLA2G16, ETS1, RAB5C, RASAL1, RASA3, RHOA, RASSF5, STK4, RAPGEF5, RAP1A, GNB1, GNB2, GNG4, GNG7, GNG10, GNGT2, GNB5, GNG2, P…
hsa04392	Hippo signaling pathway - multiple species	67.7593	1.14308e-08	0.0105023	YAP1, WWTR1, LATS1, MOB1A	WWC1, NF2, STK3, LATS2, TEAD2, PAK1, CSNK1E
hsa05213	Endometrial cancer	49.6978	1.32775e-08	1.169e-06	CTNNB1, KRAS, NRAS, APC, PTEN, ELK1, TP53, CDKN1A, GADD45A, GADD45B	AXIN1, AXIN2, CTNNA1, CASP9, TCF7, LEF1, PDPK1, SOS2, GRB2, MYC, AKT1, AKT2, AKT3, PIK3CB, PIK3CD, PIK3R1, PIK3R2, MAPK1, MAPK3, MAP2K1, MAP2K2, BRAF
hsa04213	Longevity regulating pathway - multiple species	61.6253	1.33724e-08	2.39239e-07	RPS6KB2, KRAS, NRAS, ADCY4, PRKAA1, PRKAB1, PRKAB2, SOD2, HSPA1B, HSPA2, HSPA6, SIRT1	FOXO1, MTOR, RPTOR, AKT1S1, AKT1, AKT2, AKT3, PIK3CB, PIK3CD, PIK3R1, PIK3R2, IGF1R, IRS1, INSR, PRKACA, PRKACB, EIF4EBP2, ADCY7, ADCY9, PRKAG2, HSPA1A, HSPA1L, CLPB, CAT, ATG5, HDAC1
hsa04650	Natural killer cell mediated cytotoxicity	6.47779	1.49507e-08	0.003031	LAT, HLA-E, FCER1G, CASP3, FAS, TNFRSF10B, MICB, MICA, HLA-C, HLA-B, HLA-G, KRAS, NRAS, SHC4, KLRD1	NFATC1, NFATC2, PPP3CA, PPP3CB, PPP3CC, IFNGR2, PLCG1, PLCG2, PRKCA, PRKCB, SH3BP2, PTK2B, LCP2, SYK, LCK, PTPN11, PTPN6, BID, CD48, ICAM2, PIK3CB, PIK3CD, PIK3R1, PIK3R2, MAPK1, MAPK3, MAP2K1, MAP2K2, BRAF, SOS2, GRB2, PAK1, RAC1, RAC2, VAV1, VAV2, VAV3, IFNAR2, ITGAL
hsa05418	Fluid shear stress and atherosclerosis	6.69013	1.60431e-08	8.33599e-05	JUN, MAPK8, NFE2L2, ACVR2A, GSTM2, CTNNB1, ITGAV, TP53, PRKAA1, MAP3K7, RELA, CALM1, CALM2, CALML6, HSP90AA1, HSP90B1, SDC4, DUSP1	AKT1, AKT2, AKT3, PIK3CB, PIK3CD, PIK3R1, PIK3R2, CCL2, KEAP1, MAPK7, KLF2, MAP2K7, MAP2K4, CYBA, NCF2, RAC1, RAC2, ACVR2B, BMPR1A, BMPR2, PRKCZ, MAP2K5, PECAM1, HMOX1, GSTP1, MGST3, GSTO1, TXN, TXN2, SQSTM1, THBD, MMP9, PDGFA, PDGFB, SRC, PTK2, ACTB, RHOA, SUMO3, SUMO2, PIAS4, BCL2, MAP3K5, TNFRSF1A, IL1R1, IL1R2, IKBKB, NFKB1, SDC2, ARHGEF2
hsa05215	Prostate cancer	8.09724	1.7982e-08	6.68565e-07	RELA, CDKN1B, PTEN, NKX3-1, CDKN1A, CTNNB1, KRAS, NRAS, TP53, HSP90AA1, HSP90B1	NFKB1, BCL2, TCF7, LEF1, CREBBP, FOXO1, E2F2, E2F3, IGF1R, IKBKB, CASP9, CREB1, CREB3L2, PDGFA, PDGFB, RB1, PDPK1, SOS2, GRB2, MTOR, AKT1, AKT2, AKT3, PIK3CB, PIK3CD, PIK3R1, PIK3R2, GSTP1, MAPK1, MAPK3, MAP2K1, MAP2K2, BRAF, MMP9, IL1R2, SPINT1
hsa05164	Influenza A	25.8892	1.88024e-08	4.74544e-08	TBK1, RELA, JUN, IRF7, MYD88, IRAK4, IL33, STAT2, HLA-DMA, HLA-DPA1, HLA-DRA, HLA-DRB1, HLA-DRB4, MAPK8, CCL5, IL6, HSPA1B, HSPA2, HSPA6, TNFRSF10B, CYCS, KPNA2, DDX39B, PLG, CPSF4, PABPN1, NXF1, NXT1, RAE1, TMPRSS4, FAS, AGFG1, IVNS1ABP	DDX58, IKBKE, IKBKB, NFKB1, NFKBIB, CREBBP, PIK3CB, PIK3CD, PIK3R1, PIK3R2, AKT1, AKT2, AKT3, TLR7, NLRP3, PYCARD, CASP1, IFNAR2, JAK1, STAT1, IRF9, OAS1, OAS2, PML, CIITA, MAP2K3, MAP2K7, MAP2K4, CXCL8, EIF2AK2, EIF2AK4, DNAJC3, HSPA1A, HSPA1L, CASP9, KPNA1, PRKCA, MAP2K1, MAP2K2, MAPK1, MAPK3, ACTB, NXT2, HNRNPUL1, CCL2, PRKCB, NLRX1, TMPRSS13, IFNGR2, JAK2, TLR4, TNFRSF1A
hsa05222	Small cell lung cancer	28.6755	2.07085e-08	0.000312069	ITGAV, CDKN1B, RXRB, CKS2, PTEN, CYCS, COL4A3, BIRC2, RELA, CDKN2B, CASP3, TP53, CDKN1A, GADD45A, GADD45B	ZBTB17, RXRA, AKT1, AKT2, AKT3, CKS1B, CASP9, MYC, PIK3CB, PIK3CD, PIK3R1, PIK3R2, PTK2, COL4A2, FN1, LAMA2, LAMA5, BCL2, IKBKB, BCL2L1, TRAF2, TRAF3, TRAF5, TRAF4, E2F2, E2F3, CDK4, NFKB1, RB1
hsa04370	VEGF signaling pathway	9.56081	2.35292e-08	4.4785e-05	SPHK1, KRAS, NRAS	CDC42, PLCG1, PLCG2, SPHK2, MAPKAPK3, PPP3CA, PPP3CB, PPP3CC, AKT1, AKT2, AKT3, PIK3CB, PIK3CD, PIK3R1, PIK3R2, NFATC2, PRKCA, PRKCB, PTK2, PXN, SRC, MAPK1, MAPK3, MAP2K1, MAP2K2, CASP9, RAC1, RAC2
hsa04915	Estrogen signaling pathway	7.56897	2.60052e-08	0.000199629	JUN, KRAS, NRAS, PLCB2, ADCY4, KCNJ6, GABBR1, SHC4, HSP90AA1, HSP90B1, FKBP4, HSPA1B, HSPA2, HSPA6, CALM1, CALM2, CALML6, KRT10	ESR2, SRC, MMP9, SP1, PRKACA, PRKACB, MAP2K1, MAP2K2, MAPK1, MAPK3, CREB1, CREB3L2, GNAQ, PRKCD, ADCY7, ADCY9, PIK3CB, PIK3CD, PIK3R1, PIK3R2, AKT1, AKT2, AKT3, GRB2, SOS2, HSPA1A, HSPA1L, GNAI2, GNAO1, ITPR1, ITPR2, ITPR3, NCOA3, NCOA1, NCOA2, BCL2, KRT18, CTSD
hsa00970	Aminoacyl-tRNA biosynthesis	81.4404	2.68546e-08	4.2619e-08	HARS, HARS2, RARS, RARS2, QARS, MARS2, KARS, MTFMT, SEPSECS	NARS2, FARS2, CARS, CARS2, DARS2, SARS2, MARS, VARS, VARS2, AARS, AARS2, LARS2, WARS, WARS2, YARS, EPRS, GATB, QRSL1
hsa04914	Progesterone-mediated oocyte maturation	36.4858	2.7147e-08	1.1852e-06	CPEB4, CPEB2, ADCY4, KRAS, CDC16, ANAPC2, ANAPC4, ANAPC5, ANAPC7, CDC25B, PLK1, HSP90AA1, CCNA2, MAPK8, KIF22	IGF1R, CPEB3, ADCY7, ADCY9, PIK3CB, PIK3CD, PIK3R1, PIK3R2, AKT1, AKT2, AKT3, ANAPC13, ANAPC11, FZR1, MAD2L1, MAD1L1, PRKACA, PRKACB, RPS6KA1, RPS6KA2, MAPK1, MAPK3, MAP2K1, GNAI2, AURKA, BRAF, STK10
hsa04217	Necroptosis	27.6804	2.83884e-08	1.30513e-05	TRADD, TNFRSF10B, FAS, BIRC2, CYLD, TRPM7, TNFAIP3, RNF31, STAT2, IL33, HSP90AA1, SMPD1, DNM1L, MAPK8, FTL, H2AFX, H2AFZ, HIST1H2AC, HIST1H2AG, H2AFJ, HIST2H2AA4, CHMP2B, CHMP1B, VDAC2, VDAC3	TNFRSF1A, TRAF2, TRAF5, MLKL, TLR4, IFNAR2, IFNGR2, JAK1, JAK2, JAK3, RIPK1, FADD, FAF1, EIF2AK2, RIPK3, IRF9, STAT1, STAT3, STAT5A, STAT5B, HMGB1, SPATA2, SPATA2L, PYGB, GLUD1, NLRP3, PYCARD, CASP1, CAPN1, BID, H2AFY, AIFM1, PARP1, PARP4, BCL2, CAMK2D, CAMK2G, CYBB, CHMP3, CHMP4B, SQSTM1
hsa04920	Adipocytokine signaling pathway	44.2621	2.90421e-08	2.81055e-06	RELA, POMC, PRKAA1, PRKAB1, PRKAB2, ADIPOR1, ADIPOR2, RXRB, MAPK8, TRADD	NFKB1, NFKBIB, NFKBIE, PTPN11, CPT1A, ACSL5, PRKAG2, ACACB, LEPR, STK11, CAMKK2, RXRA, SLC2A1, IKBKB, TNFRSF1B, STAT3, AKT1, AKT2, AKT3, MTOR, TRAF2, IRS1, TNFRSF1A, CD36, JAK2
hsa04071	Sphingolipid signaling pathway	36.59	3.02707e-08	6.82822e-08	KRAS, NRAS, PLCB2, PTEN, SPTLC1, CERS2, CERS5, DEGS1, ASAH1, SPHK1, PPP2CA, PPP2CB, PPP2R3C, SMPD1, MAPK8, TP53, RELA, FCER1G, TRADD	MAPK1, MAPK3, MAP2K1, MAP2K2, AKT1, AKT2, AKT3, PIK3CB, PIK3CD, PIK3R1, PIK3R2, PDPK1, PRKCA, PRKCB, GNAI2, GNAQ, GNA12, RHOA, ROCK1, SPTLC2, CERS4, CERS6, NSMAF, SMPD2, SPHK2, ABCC1, CTSD, MAP3K5, PRKCZ, PPP2R1A, PPP2R1B, PPP2R5A, PPP2R5C, PPP2R5E, PPP2R3B, PPP2R2D, SGPP1, BID, BCL2, SGMS1, NFKB1, RAC1, RAC2, TNFRSF1A, GAB2, TRAF2, PRKCE
hsa05221	Acute myeloid leukemia	9.5857	3.39644e-08	9.34467e-05	KRAS, NRAS, RELA, PIM2, RPS6KB2, ITGAM, MPO	FLT3, SPI1, RUNX1, PPARD, MYC, NFKB1, STAT3, STAT5A, STAT5B, TCF7, LEF1, PML, PIM1, IKBKB, SOS2, GRB2, MTOR, EIF4EBP1, AKT1, AKT2, AKT3, PIK3CB, PIK3CD, PIK3R1, PIK3R2, MAPK1, MAPK3, MAP2K1, MAP2K2, BRAF, CD14, DUSP6, CSF1R
hsa04926	Relaxin signaling pathway	6.42195	3.46893e-08	5.21119e-06	RELA, NOS1, COL1A1, COL4A3, ADCY4, KRAS, NRAS, PLCB2, SHC4, JUN, TGFBR1, MAPK8	AKT1, AKT2, AKT3, NFKB1, MAPK1, MAPK3, PIK3CB, PIK3CD, PIK3R1, PIK3R2, GNB1, GNB2, GNG4, GNG7, GNG10, GNGT2, GNB5, GNG2, CREB1, CREB3L2, PRKCZ, PRKACA, PRKACB, GNAO1, GNAI2, MMP9, TGFB1, SMAD3, COL1A2, COL4A2, ADCY7, ADCY9, SRC, MAP2K1, MAP2K2, PRKCA, SOS2, GNA15, TGFBR2, MAP2K7, MAP2K4, GRB2, ARRB1
hsa05230	Central carbon metabolism in cancer	8.76407	3.81606e-08	0.000118709	GLS, PDHA1, SIRT3, FGFR3, NTRK1, KRAS, NRAS, HK3, PGAM1, PGAM2, TP53, PTEN, SCO2	SLC2A1, SLC16A3, MYC, SIRT6, PDHB, PKM, LDHA, PDK1, FLT3, MAP2K1, MAP2K2, MAPK1, MAPK3, PIK3CB, PIK3CD, PIK3R1, PIK3R2, AKT1, AKT2, AKT3, MTOR, HK1, HK2, PFKL, PFKP, SLC7A5
hsa03008	Ribosome biogenesis in eukaryotes	10.3107	4.05532e-08	0.0154422	RAN, NMD3, SNORD3A, SNU13, NOP58, NOP56, NOP10, RPP30, POP5, RPP25L, XRN1, GTPBP4, GNL3, NXF1, NXT1, MPHOSPH10, IMP3, WDR75, UTP15, HEATR1, WDR43, UTP6, WDR36, LSG1, RIOK2, EIF6, SBDS	TCOF1, NHP2, GAR1, UTP14C, RCL1, RPP40, RPP25, XRN2, REXO1, NXT2, UTP18, TBL3, CSNK2A1, RRP7A, SPATA5, AK6, EMG1
hsa04215	Apoptosis - multiple species	60.9833	5.73409e-08	0.00572133	CASP7, CYCS, CASP3, BIRC2, DIABLO, HTRA2, BECN1, MAPK8, NGFR, PMAIP1, BCL2L11	CASP9, BCL2, BCL2L1, BIRC6, FADD, TNFRSF1A, BID, BBC3
hsa03030	DNA replication	71.6865	5.83269e-08	0.00148538	DNA2, RFC5, PCNA, POLE3, RNASEH1, MCM4	LIG1, RNASEH2A, RFC2, RFC3, RPA3, MCM5, POLD3, SSBP1, MCM2, MCM3, POLA1, POLA2, PRIM1, POLD1, MCM6, RPA1, RPA2
hsa04151	PI3K-Akt signaling pathway	3.78003	6.86076e-08	0.000160428	RPS6, RPS6KB2, RHEB, TSC1, PTEN, FGFR3, FGFR4, FLT4, NGFR, NTRK1, CDKN1B, BCL2L11, TP53, RELA, YWHAG, AREG, EREG, PGF, ANGPT4, KRAS, NRAS, THEM4, PPP2CA, PPP2CB, PPP2R3C, HSP90AA1, HSP90B1, CDC37, PRKAA1, DDIT4, CRTC2, PHLPP2, CDKN1A, ITGAV, COL1A1, COL4A3, COL9A2, TNXB, CSF3R, IL2RG, IL6, OSM, MCL1, PKN2, SGK2, CCND2	EIF4E2, EIF4EBP1, EIF4B, RPTOR, MTOR, MLST8, TSC2, AKT1, AKT2, AKT3, PDPK1, PIK3CB, PIK3CD, PIK3R1, PIK3R2, IRS1, CSF1R, FLT1, FLT3, IGF1R, INSR, LPAR1, LPAR6, MYC, BCL2L1, GYS1, IKBKB, NFKB1, YWHAB, YWHAE, YWHAZ, FLT3LG, PDGFA, PDGFB, GRB2, SOS2, PPP2R1A, PPP2R1B, PPP2R5A, PPP2R5C, PPP2R5E, PPP2R3B, PPP2R2D, STK11, CDK4, CASP9, PIK3CG, PIK3R5, MAP2K1, MAP2K2, MAPK1, MAPK3, SYK, GNB1, GNB2, GNG4,…
hsa05225	Hepatocellular carcinoma	6.05413	7.80524e-08	3.06231e-05	KRAS, NRAS, SHC4, RPS6KB2, PTEN, APC, CTNNB1, FRAT1, FRAT2, TP53, CDKN1A, GADD45A, GADD45B, ELK1, TGFBR1, SMAD4, NFE2L2, GSTM2, PHF10, ACTL6A, SMARCD2, SMARCD3, SMARCE1	BRAF, MAP2K1, MAP2K2, MAPK1, MAPK3, GRB2, SOS2, MTOR, IGF1R, PIK3CB, PIK3CD, PIK3R1, PIK3R2, AKT1, AKT2, AKT3, MYC, TCF7, LEF1, AXIN1, AXIN2, DVL1, LRP5, FZD2, WNT16, WNT10A, RB1, E2F2, E2F3, PLCG1, PLCG2, PRKCA, PRKCB, TGFB1, SMAD3, TGFBR2, ARID1A, ARID1B, SMARCB1, SMARCC1, SMARCA2, SMARCA4, KEAP1, HMOX1, GSTP1, MGST3, GSTO1, TXNRD1, BCL2L1, CDK4, ACTB, PBRM1, BRD7
hsa04662	B cell receptor signaling pathway	8.25601	8.98931e-08	4.04894e-06	RELA, BCL10, JUN, KRAS, NRAS	NFKBIB, NFKBIE, NFKB1, IKBKB, CARD11, AKT1, AKT2, AKT3, PRKCB, VAV1, VAV2, VAV3, PIK3CB, PIK3CD, PIK3R1, PIK3R2, CD81, INPP5D, FCGR2B, NFATC1, NFATC2, NFATC3, PPP3CA, PPP3CB, PPP3CC, RAC1, RAC2, PLCG2, BLNK, LYN, CD79B, SYK, PTPN6, LILRB3, MAP2K1, MAP2K2, MAPK1, MAPK3, SOS2, GRB2, PIK3AP1
hsa05145	Toxoplasmosis	23.8061	1.00433e-07	0.00115896	MYD88, IRAK4, MAP3K7, TAB2, RELA, MAPK8, BIRC2, HLA-DMA, HLA-DPA1, HLA-DRA, HLA-DRB1, HLA-DRB4, SOCS1, CYCS, CASP3, HSPA1B, HSPA2, HSPA6	TAB1, IKBKB, NFKBIB, NFKB1, MAPK1, MAPK3, MAP2K3, GNAI2, GNAO1, BCL2, BCL2L1, JAK1, JAK2, STAT1, CIITA, STAT3, CASP9, PIK3CG, PIK3R5, PDPK1, AKT1, AKT2, AKT3, LAMA2, LAMA5, LY96, TLR4, HSPA1A, HSPA1L, TLR2, IFNGR2, CCR5, TNFRSF1A, IL10, TGFB1, IL10RA
hsa04150	mTOR signaling pathway	29.9075	1.15131e-07	2.07973e-07	KRAS, NRAS, PTEN, TSC1, RHEB, RPS6KB2, RRAGA, RRAGC, PRKAA1, DDIT4, RPS6, SLC3A2, MIOS, ATP6V1B2, ATP6V1C1, ATP6V1G1, LAMTOR3, LAMTOR5, RICTOR, STRADB	IGF1R, INSR, IRS1, PIK3CB, PIK3CD, PIK3R1, PIK3R2, BRAF, MAPK1, MAPK3, MAP2K1, MAP2K2, PDPK1, AKT1, AKT2, AKT3, TSC2, EIF4EBP1, RHOA, PRKCA, PRKCB, RRAGB, RPS6KA1, RPS6KA2, GRB2, EIF4E2, ULK1, IKBKB, TNFRSF1A, SLC7A5, SOS2, NPRL3, DEPDC5, SEC13, SEH1L, ATP6V1E1, ATP6V1H, ATP6V1C2, SLC38A9, EIF4B, MTOR, MLST8, RPTOR, AKT1S1, PRR5, MAPKAP1, WNT16, WNT10A, FZD2, LRP5, DVL1, CLIP1, STK11, STRADA, CAB…
hsa04068	FoxO signaling pathway	26.0229	1.2186e-07	5.49644e-06	MAPK8, PRKAA1, PRKAB1, PRKAB2, KRAS, NRAS, PTEN, SIRT1, CCND2, CDKN2B, CDKN1A, CDKN1B, PLK1, PLK2, GADD45A, GADD45B, BCL2L11, SOD2, GABARAPL2, ATG12, SGK2, TGFBR1, SMAD4, IL6, FBXO25, CCNG2	IKBKB, MAPK1, MAPK3, PRKAG2, FOXO1, SOS2, MAP2K1, MAP2K2, INSR, BRAF, AKT1, AKT2, AKT3, PIK3CB, PIK3CD, PIK3R1, PIK3R2, PDPK1, IRS1, GRB2, STK4, CREBBP, IGF1R, PLK3, PLK4, CAT, KLF2, HOMER3, AGAP2, CSNK1E, TGFBR2, SMAD3, STAT3, IL10, USP7, STK11, TGFB1
hsa04072	Phospholipase D signaling pathway	31.2151	1.2539e-07	9.33179e-06	KRAS, NRAS, SHC4, GRM2, PLCB2, TSC1, RHEB, PIP5K1A, ADCY4, DGKE, DGKH, SPHK1, FCER1G	MAPK1, MAPK3, MAP2K1, MAP2K2, RRAS2, GRB2, SOS2, AKT1, AKT2, AKT3, PIK3CB, PIK3CD, PIK3R1, PIK3R2, INSR, GAB2, PTPN11, RALGDS, RALA, RALB, RHOA, LPAR1, LPAR6, PLCG1, PLCG2, RAPGEF3, PRKCA, TSC2, MTOR, PIP5K1B, PIP5K1C, PIK3CG, PIK3R5, CYTH3, CYTH1, CYTH4, ARF1, ADCY7, ADCY9, PTK2B, GNA12, DGKA, DGKG, DGKQ, DGKZ, SPHK2, PDGFA, PDGFB, DNM2, CXCL8, SYK, AGPAT1, AGPAT2, AGPAT3
hsa03018	RNA degradation	33.481	1.36161e-07	9.32016e-06	ENO3, PNPT1, EXOSC1, EXOSC2, WDR61, DIS3, SKIV2L, EXOSC6, CNOT2, DCP1A, DCP1B, DCP2, LSM1, LSM4, LSM5, XRN1, PNLDC1, HSPA9, DHX36, BTG1, TOB1, TOB2, BTG3, PABPC4, PABPC1, PABPC1L, PAN2	ENO1, EXOSC7, TTC37, EXOSC5, EXOSC3, ZCCHC7, CNOT1, CNOT6, CNOT6L, CNOT10, DCPS, LSM2, LSM7, LSM8, XRN2, DDX6, EDC3, EDC4, PATL1, PARN, PFKL, PFKP
hsa04670	Leukocyte transendothelial migration	5.8129	1.53935e-07	0.00178378	ITGAM, CTNNB1, MYL12A, MYLPF, MYL12B, ARHGAP5, ITK, TXK	CLDN15, MMP9, PTPN11, PECAM1, CTNND1, SIPA1, ITGAL, PIK3CB, PIK3CD, PIK3R1, PIK3R2, ACTB, ROCK1, PRKCA, PRKCB, PTK2, RHOA, ARHGAP35, CTNNA1, CYBB, CYBA, NCF2, PXN, RAC1, RAP1A, VAV1, VAV2, VAV3, RAC2, MSN, EZR, RAPGEF3, RASSF5, PTK2B, GNAI2, PLCG1, PLCG2, CDC42, RHOH, VASP, ACTN4, ACTN1
hsa04114	Oocyte meiosis	28.7464	1.67262e-07	5.7375e-06	CDC16, ANAPC2, ANAPC4, ANAPC5, ANAPC7, PLK1, CALM1, CALM2, CALML6, CPEB4, CPEB2, ADCY4, YWHAG, STAG3, PPP2CA, PPP2CB	MAD2L1, RPS6KA1, RPS6KA2, MAPK1, MAPK3, MAP2K1, ANAPC13, ANAPC11, FBXO5, CUL1, RBX1, BTRC, FBXW11, CAMK2D, CAMK2G, AURKA, ITPR1, ITPR2, ITPR3, PPP3CA, PPP3CB, PPP3CC, CPEB3, PRKACA, PRKACB, ADCY7, ADCY9, YWHAB, YWHAE, YWHAZ, PPP1CA, PPP1CC, ESPL1, SMC1A, PPP2R5A, PPP2R5C, PPP2R5E, PPP2R1A, PPP2R1B, SMC3, IGF1R
hsa05131	Shigellosis	53.3188	2.44329e-07	5.54437e-05	RIPK2, RELA, MAPK8, U2AF1L4, WASL	RAC1, CRK, SRC, ABL1, ELMO1, ELMO2, CDC42, WASF2, ARPC3, ARPC1B, ARPC2, ATG5, NOD1, NOD2, IKBKB, NFKBIB, NFKB1, MAPK1, MAPK3, CXCL8, UBE2D2, BTRC, FBXW11, ROCK1, WAS, PFN1, PFN2, ACTB, DIAPH1, ITGA5
hsa05162	Measles	27.1037	2.53253e-07	0.000580331	MYD88, IRAK4, IRF7, RELA, STAT2, CD46, IL2RG, HSPA1B, HSPA2, HSPA6, IL6, FAS, TNFRSF10B, TNFAIP3, RCHY1, TP53, CCND2, CDKN1B, MAP3K7, TAB2, TBK1	TLR7, TLR9, TLR2, TLR4, DDX58, NFKBIB, NFKB1, IFNAR2, JAK1, STAT1, IRF9, OAS1, OAS2, IFNGR2, JAK2, MSN, DOK1, IL2RA, IL2RB, PIK3CB, PIK3CD, PIK3R1, PIK3R2, AKT1, AKT2, AKT3, HSPA1A, HSPA1L, EIF3H, JAK3, STAT3, STAT5A, STAT5B, CBLB, EIF2AK2, EIF2AK4, FCGR2B, CSNK2A1, TP73, BBC3, CCND3, CDK4, IKBKE
hsa05231	Choline metabolism in cancer	41.8342	2.98765e-07	2.06076e-05	MAPK8, KRAS, NRAS, SLC22A4, CHKB, TSC1, RHEB, RPS6KB2, DGKE, DGKH, PIP5K1A, WASL, JUN	MAPK1, MAPK3, SOS2, MAP2K1, MAP2K2, AKT1, AKT2, AKT3, PIK3CB, PIK3CD, PIK3R1, PIK3R2, PDPK1, GRB2, PDGFA, PDGFB, SLC22A1, SLC22A5, SLC44A1, SLC44A2, PLCG1, PCYT1A, LYPLA1, GPCPD1, RALGDS, TSC2, MTOR, EIF4EBP1, DGKA, DGKG, DGKQ, DGKZ, PIP5K1B, PIP5K1C, WAS, RAC1, RAC2, WASF2, SP1, PRKCA, PRKCB
hsa04520	Adherens junction	7.30339	2.99241e-07	0.00169381	SMAD4, MAP3K7, SNAI1, TGFBR1, ACP1, WASL, CTNNB1	CTNNA1, CTNND1, TCF7, LEF1, CREBBP, SMAD3, MAPK1, MAPK3, TGFBR2, INSR, IGF1R, CSNK2A1, PTPRJ, PTPN6, RHOA, WASF2, BAIAP2, WAS, RAC1, RAC2, CDC42, ACTB, ACTN4, ACTN1, IQGAP1, SRC
hsa05224	Breast cancer	27.6002	3.06259e-07	0.000215982	KRAS, NRAS, SHC4, NOTCH4, RPS6KB2, JUN, PTEN, APC, CTNNB1, FRAT1, FRAT2, CDKN1A, HES1, FLT4, TP53, GADD45A, GADD45B	ESR2, NCOA3, NCOA1, BRAF, MAP2K1, MAP2K2, MAPK1, MAPK3, GRB2, SOS2, NOTCH1, NOTCH3, MTOR, IGF1R, SP1, PIK3CB, PIK3CD, PIK3R1, PIK3R2, AKT1, AKT2, AKT3, MYC, TCF7, LEF1, AXIN1, AXIN2, DVL1, LRP5, FZD2, WNT16, WNT10A, CDK4, RB1, E2F2, E2F3, BRCA1
hsa04713	Circadian entrainment	33.7013	3.08605e-07	0.0196087	CALM1, CALM2, CALML6, NOS1, PLCB2, ADCY4, KCNJ6, PER3	CAMK2D, CAMK2G, PRKCA, PRKCB, GNAQ, GNB1, GNB2, GNG4, GNG7, GNG10, GNGT2, GNB5, GNG2, ITPR1, ITPR3, RYR1, MAPK1, MAPK3, ADCY7, ADCY9, PRKACA, PRKACB, GNAI2, GNAO1, RPS6KA5, CREB1
hsa04912	GnRH signaling pathway	36.1086	3.11297e-07	1.72034e-05	ADCY4, PLCB2, CALM1, CALM2, CALML6, GNRH1, CACNA1F, ELK1, KRAS, NRAS, MAPK8, JUN	PRKCA, PRKCB, PRKCD, ADCY7, ADCY9, CDC42, CAMK2D, CAMK2G, MAP2K3, MAP3K1, MAP3K3, MAP3K4, MAPK7, ITPR1, ITPR2, ITPR3, GNAQ, MMP14, SRC, PRKACA, PRKACB, MAPK1, MAPK3, MAP2K1, MAP2K2, SOS2, GRB2, PTK2B, MAP2K7, MAP2K4
hsa04930	Type II diabetes mellitus	53.651	3.32225e-07	2.03291e-05	SOCS1, SOCS4, MAPK8, HK3	PKM, PIK3CB, PIK3CD, PIK3R1, PIK3R2, IRS1, INSR, MAPK1, MAPK3, IKBKB, PRKCD, PRKCE, PRKCZ, HK1, HK2, MTOR, KCNJ11
hsa05226	Gastric cancer	25.6194	3.41084e-07	1.34114e-05	KRAS, NRAS, SHC4, RPS6KB2, APC, CTNNB1, FRAT1, FRAT2, TP53, CDKN1A, GADD45A, GADD45B, TGFBR1, SMAD4, CDKN1B, CDKN2B, RXRB	BRAF, MAP2K1, MAP2K2, MAPK1, MAPK3, GRB2, SOS2, MTOR, PIK3CB, PIK3CD, PIK3R1, PIK3R2, AKT1, AKT2, AKT3, MYC, TCF7, LEF1, AXIN1, AXIN2, DVL1, LRP5, FZD2, WNT16, WNT10A, TGFB1, SMAD3, TGFBR2, CTNNA1, E2F2, E2F3, RB1, BCL2, RXRA
hsa05132	Salmonella infection	23.1582	3.54159e-07	0.0127351	RELA, MAPK8, WASL, JUN, MYD88, DYNC1LI2, KLC2, PKN2, IL6	RAC1, CDC42, NFKB1, WASF2, ARPC3, ARPC1B, ARPC2, WAS, CXCL8, ACTB, TLR4, CD14, PFN1, PFN2, DYNC1I2, DYNC1LI1, PLEKHM2, RAB7A, RAB7B, NLRC4, PYCARD, CASP1, MAPK1, MAPK3, PKN1, IFNGR2, CCL3, CXCL1, CXCL2, ROCK1, MYH9
hsa04015	Rap1 signaling pathway	5.35582	3.58472e-07	6.22377e-05	PGF, ANGPT4, FGFR3, FGFR4, FLT4, NGFR, ITGAM, PLCB2, CTNNB1, ARAP3, ADCY4, KRAS, NRAS, CALM1, CALM2, CALML6, LAT, ID1, PARD6B	MAPK1, MAPK3, MAP2K1, MAP2K2, RAP1A, APBB1IP, PDGFA, PDGFB, CSF1R, FLT1, IGF1R, INSR, RALGDS, RAC1, RAC2, RASSF5, MAP2K3, VASP, PFN1, PFN2, ACTB, DOCK4, RAPGEF3, SIPA1L1, SIPA1, RALA, RALB, BRAF, ITGAL, ADORA2A, LPAR1, GNAQ, CRK, RAPGEF1, RAPGEF2, RAPGEF6, VAV2, TIAM1, RHOA, SRC, CDC42, RAPGEF5, ADCY7, ADCY9, GNAI2, GNAO1, PIK3CB, PIK3CD, PIK3R1, PIK3R2, AKT1, AKT2, AKT3, SIPA1L2, SIPA1L3, CTNND1…
hsa05166	HTLV-I infection	13.1118	4.26088e-07	0.00019767	IL2RG, HLA-B, HLA-C, HLA-E, HLA-G, CCND2, KRAS, NRAS, VDAC2, VDAC3, RAN, ADCY4, ATF3, CREM, TGFBR1, SMAD4, PCNA, POLE3, CDKN1A, CDC16, ANAPC2, ANAPC4, ANAPC5, ANAPC7, RELA, IL6, MAPK8, JUN, GPS2, CTNNB1, APC, CDKN2B, SRF, ELK1, ELK4, TBP, TBPL1, NFYB, HLA-DMA, HLA-DPA1, HLA-DRA, HLA-DRB1, HLA-DRB4, TP53, POLB, CRTC2, TP53INP1	SLC2A1, TGFB1, TLN1, ITGAL, NFATC1, NFATC2, NFATC3, PPP3CA, PPP3CB, PPP3CC, IL2RB, JAK1, JAK3, STAT5A, STAT5B, MYC, TRRAP, KAT5, RRAS2, RANBP3, ADCY7, ADCY9, PRKACA, PRKACB, ATF1, CREB1, TGFBR2, SMAD3, POLD1, POLD3, ANAPC11, BUB1B, MAD2L1, VAC14, NFKB1, IL2RA, IL15RA, RELB, MAP3K14, LTBR, TNFRSF13C, IKBKB, TNFRSF1A, IL1R1, IL1R2, MAP3K1, MAP3K3, MAP2K4, BCL2L1, PDGFA, PDGFB, PIK3CB, PIK3CD, PIK3R…
hsa04922	Glucagon signaling pathway	31.1847	5.07849e-07	3.17626e-05	PDHA1, PGAM1, PGAM2, PLCB2, CRTC2, PHKG1, PHKG2, CALM1, CALM2, CALML6, PRKAA1, PRKAB1, PRKAB2, SIRT1	SLC2A1, PDHB, PKM, PFKL, PRKACA, PRKACB, GYS1, PYGB, GNAQ, CREB1, CREB3L2, CREBBP, FOXO1, SIK1, AKT1, AKT2, AKT3, CPT1A, PHKB, PPP3CA, PPP3CB, PPP3CC, ACACA, ACACB, PRKAG2, CAMK2D, CAMK2G, ITPR1, ITPR2, ITPR3, LDHA, LDHB
hsa04727	GABAergic synapse	40.8501	5.15183e-07	0.010818	GABBR1, SLC6A13, ADCY4, SLC6A1, KCNJ6, GLS, GABARAPL2, HAP1, CACNA1F	ADCY7, ADCY9, GNAI2, GNAO1, GNB1, GNB2, GNG4, GNG7, GNG10, GNGT2, GNB5, GNG2, PRKACA, PRKACB, GPHN, NSF, PRKCA, PRKCB, SRC, SLC38A5, SLC38A1
hsa04136	Autophagy - other	100.938	5.91745e-07	6.18548e-05	PPP2CA, PPP2CB, BECN1, ATG2B, GABARAPL2, ATG4D, ATG4A, ATG16L1, ATG12	RPTOR, MTOR, MLST8, ATG13, PIK3C3, WIPI2, ATG3, ATG4C, ATG10, ATG7, ATG5
hsa05032	Morphine addiction	40.2404	6.53426e-07	0.000640214	ADCY4, PDE1B, KCNJ6, GABBR1	ADCY7, ADCY9, PRKACA, PRKACB, GNAI2, GNAO1, GNB1, GNB2, GNG4, GNG7, GNG10, GNGT2, GNB5, GNG2, PDE7B, PRKCA, PRKCB, GRK5, GRK6, ARRB1
hsa04931	Insulin resistance	35.8433	6.64522e-07	6.68845e-06	MAPK8, RPS6KB2, IL6, RELA, PTEN, MGEA5, OGT, CRTC2, PRKAA1, PRKAB1, PRKAB2	TNFRSF1A, SLC27A4, IKBKB, MTOR, INSR, IRS1, PIK3CB, PIK3CD, PIK3R1, PIK3R2, AKT2, PRKCB, PRKCD, CD36, STAT3, NFKB1, PPP1CA, PPP1CC, GYS1, PTPN11, PRKCZ, RPS6KA1, RPS6KA2, PRKCE, ACACB, PPARGC1B, FOXO1, TRIB3, NR1H2, NR1H3, PYGB, SLC2A1, PDPK1, AKT1, AKT3, CREB1, CREB3L2, PRKAG2, CPT1A
hsa04360	Axon guidance	25.5874	7.08346e-07	1.58124e-06	PARD6B, RASA1, EFNB2, PLXNA3, SEMA3G, KRAS, NRAS, SMO, RYK, RND1, CFL1, CFL2	PARD6A, GNAI2, MAPK1, MAPK3, RAC1, RAC2, NFATC2, NFATC3, PPP3CA, PPP3CB, PPP3CC, SLIT1, PTK2, CDC42, ROCK1, PAK1, PAK2, PAK4, RHOA, ABL1, SEMA7A, RGS3, PLXNB2, PLXNA1, SEMA4D, SEMA4B, SRGAP2, NCK2, SRC, PRKCA, BMPR2, LIMK1, CAMK2D, CAMK2G, PIK3CB, PIK3CD, PIK3R1, PIK3R2, PDK1, DPYSL2, LIMK2, CDK5, FES, PRKCZ, SSH1, PLCG1, PLCG2, PTPN11, ABLIM1, ABLIM2
